# Supplementary material for: Genomic and Transcriptomic Profiling of Amino Acid Compositions in Common Carp Fillets
Source: Animals (Basel). 2025 May 6;15(9):1335. doi: 10.3390/ani15091335 (PMC12070895; doi:10.3390/ani15091335)
Supplement: Supplementary file 1 [file animals-15-01335-s001.zip]

Archive with 3 entries (2 files):
- animals-3598969-supplementary/
- animals-3598969-supplementary/Supplementary Figures-v3.pdf
- animals-3598969-supplementary/Supplementary Tables-v3.xlsx
