# Supplementary material for: Genomic and Transcriptomic Profiling of Amino Acid Compositions in Common Carp Fillets
Source: Animals (Basel). 2025 May 6;15(9):1335. doi: 10.3390/ani15091335 (PMC12070895; doi:10.3390/ani15091335)
Supplement: Supplementary file 1 [file animals-15-01335-s001.zip › animals-3598969-supplementary/Supplementary Tables-v3.xlsx]

## Sheet: Table S1
Supplementary Table S1. The qPCR validation primers of nine selected genes
Gene Name	Forward Primer(5'-3')	Reverse Primer(5'-3')	Description
SLAMF7 like	GTGAGAGCACCAGTGATCCG	CAAGCAGCACAATAATCGTGACA	SLAM family member 7-like
AGTR2 like	GCAGCACTGAATCCCCCAA	AGAGTTCTGAAGTTCGCGGTTG	type-2 angiotensin II receptor-like
DRC10 like	AGAGAACTGGCACTACAAAAGAAAA	TGTCTGCTTCATACATGCGT	dynein regulatory complex protein 10-like
GBGT1-like	TGGCATCTCAGTTACTGGACTCG	TTGAGGCCAACTACTCTGGG	globoside alpha-1,3-N-acetylgalactosaminyltransferase 1-like
ARAP1A	CCAACAGGAGGCACTCAACA	CCACTGGTGTAAACGACTCTGA	ArfGAP with RhoGAP domain, ankyrin repeat and PH domain 1a
ERCC6-like	CGGACAAGTTACAGGGCTAT	AGCTTGTCACTCGGCTGTAG	excision repair cross-complementation group 6-like
TRIM39	GCTCCTCAGCAAACAGCGTA	CAGTGTGATGTCCACTGAAGC	butyrophilin subfamily 1 member A1
P2RX3 like	GTCACACCTACTCAAGGGGC	TCACACATCGTCCTGTCAGC	P2X purinoceptor 3-like
Lectin like	CTGTAGGACCAAAGCCCCTG	TTCCATCTGCCATCCTCGTG	lectin-like
β-actin	GATGATGAAATTGCCGCACTG	ACCAACCATGACACCCTGATGT	Beta-actin

## Sheet: Table S2
Supplementary Table S2. The contents of muscular AAs in common carp (mg/g)
Sample	Asp	Glu	Ala	Ser	Gly	Pro	Tyr	Cys	Arg	His	Val	Thr	Ile	Leu	Met	Phe	Lys	Umami AA	Bitter AA	Sweet AA	Total AA	THEAA
A54	29.5713	32.9941	11.4859	6.35562	4.70421	2.25771	2.50143	0.105755	8.29806	4.08204	2.60885	3.91421	2.13017	6.42804	2.64845	2.60778	14.5358	62.5654	28.8034	28.7177	137.229	38.9553
A55	32.2918	37.4345	12.8008	7.20124	6.24352	2.86331	2.5288	0.100755	9.3761	3.5729	2.74831	4.49582	2.27473	6.56054	2.60966	2.64845	14.8412	69.7262	29.7907	33.6047	150.592	39.7515
A56	31.2039	37.8277	12.4239	6.94725	4.6008	2.24641	2.52308	0.101184	9.22397	3.99919	2.80258	5.45194	2.22763	6.42665	2.70344	2.56014	15.3195	69.0316	29.9436	31.6703	148.589	41.4911
A57	29.2853	38.9244	6.11415	6.48467	4.64285	2.36417	3.37677	0.439273	10.4663	3.71097	4.72783	6.26624	3.45123	8.79887	2.75212	4.05423	24.9271	68.2097	37.9615	25.8721	160.786	58.6886
A58	36.608	46.4428	7.30719	7.78194	6.04375	2.74981	3.51858	0.667522	12.8884	5.89672	5.34702	7.23567	3.76776	9.72608	2.94469	4.68168	27.9727	83.0508	45.2524	31.1184	191.58	67.5723
A59	37.3243	47.2109	7.39256	8.02079	5.63783	2.59013	3.58977	0.529216	13.1452	4.66082	5.51258	7.31247	3.87513	10.0549	3.0746	4.85957	29.0853	84.5352	45.1828	30.9538	193.876	68.4354
A60	38.241	49.0648	7.24661	8.32911	5.68832	2.49363	3.60836	0.575495	13.3943	5.29009	5.38444	7.4715	3.77885	9.81967	3.33703	4.56402	27.7067	87.3058	45.5684	31.2292	195.994	67.3523
A61	37.2429	46.6154	7.52419	8.01396	5.67115	2.57257	3.81311	0.44357	12.8993	4.83189	5.68367	7.45853	4.0203	10.539	3.4323	5.09614	30.0716	83.8583	46.5025	31.2404	195.93	71.1334
A62	17.604	24.6225	4.27519	3.5269	4.68557	2.6151	2.00557	0.913884	6.73972	2.91121	3.10918	5.084	2.39177	6.27269	1.2306	2.95388	13.2451	42.2264	25.6091	20.1868	104.187	37.1985
A63	23.7558	32.1714	5.71275	5.17145	4.94633	2.63031	2.89993	1.16279	8.96818	3.13376	4.15774	6.20874	3.22256	8.48111	2.55175	4.06413	18.9442	55.9272	34.5792	24.6696	138.183	50.7639
A64	16.8063	23.1167	4.42499	3.55121	5.20282	3.08365	2.09586	0.976918	6.92871	2.62271	3.26366	6.61554	2.62552	6.63545	2.13655	3.27723	14.5175	39.9229	27.4898	22.8782	107.881	41.6942
A65	17.6479	24.6991	4.49191	3.9095	4.59096	2.66555	2.24911	0.792716	7.48842	2.69559	3.81488	6.14777	2.71448	7.00868	0	3.33217	15.1746	42.347	27.0542	21.8057	109.423	40.8882
A66	23.2107	30.631	5.51707	4.95704	5.33987	2.72364	2.85688	0.988191	8.83683	3.55785	4.12067	6.01411	3.15562	8.10313	2.45025	4.00105	18.1512	53.8416	34.2254	24.5517	134.615	49.5539
A67	23.116	29.9627	5.14953	4.99117	4.52984	2.13101	2.57557	0.711199	8.28067	3.43585	3.92128	4.89866	2.83505	7.41867	2.32116	3.70816	16.7801	53.0787	31.9208	21.7002	126.767	45.3189
A68	21.2776	29.0953	4.98051	4.70058	4.90754	2.67866	2.71037	1.14321	8.32526	3.37213	3.96898	5.68769	2.95489	7.76943	2.16799	3.7084	17.016	50.3729	32.2671	22.955	126.465	46.6455
A69	22.3932	30.1807	5.53352	4.68425	5.88978	3.06885	2.80404	0.892935	8.59638	3.43103	3.96606	6.54204	3.01122	8.03053	2.7989	3.99894	17.9717	52.5739	33.8331	25.7184	133.794	49.7504
A70	22.272	30.6182	5.07624	4.71592	4.74941	2.5945	2.91347	1.0942	8.37252	3.5255	3.94965	6.44124	3.01093	7.99688	2.5897	3.8477	17.7423	52.8902	33.2929	23.5773	131.51	49.1039
A71	19.0641	26.3725	4.52874	4.19088	4.73517	2.56031	2.34229	1.03075	7.59014	3.22358	3.58929	5.88576	2.76536	7.30076	2.34703	3.54666	15.9484	45.4365	30.3628	21.9008	117.022	44.6069
A72	18.8693	25.55	4.6203	3.97377	5.03165	2.62565	2.44077	0.778901	7.07486	3.09573	3.5259	5.83398	2.67789	7.07849	2.23956	3.61754	15.6266	44.4193	29.31	22.0853	114.661	43.6956
A73	32.3876	40.6934	5.83624	7.09693	5.12435	2.49631	3.30783	0.620098	11.6325	4.58441	4.86013	6.66389	3.48637	9.14816	2.65682	4.32335	18.7019	73.081	40.6918	27.2177	163.62	54.425
A74	38.304	48.1802	6.62857	8.13219	5.87042	2.41634	3.46614	0.582558	13.0365	4.97148	5.54956	7.10335	3.53078	9.2715	0.712181	4.5287	27.0258	86.4842	41.6007	30.1509	189.31	62.6934
A75	27.3951	34.0256	5.41323	5.80186	4.75636	2.29984	3.02069	0.690139	9.60441	3.26108	4.79723	5.89707	3.05366	8.15369	2.59364	4.03062	22.6162	61.4207	35.4943	24.1684	147.41	54.4031
A76	26.493	32.9709	4.75363	5.77384	4.23233	1.99916	2.7509	0.553553	9.12931	3.57955	4.10924	5.42954	2.9192	7.51348	2.30008	3.59077	20.2153	59.4639	33.1416	22.1885	138.314	49.6571
A77	28.0391	34.5834	5.38366	6.07644	4.52466	2.40947	3.22485	0.612375	9.98289	3.31786	5.18683	6.55195	3.47388	8.78752	2.69171	4.24494	17.5915	62.6226	37.6856	24.9462	146.683	51.8461
A78	33.1838	43.5385	5.99003	7.45169	5.49138	2.41202	3.2997	0.666939	12.1615	4.20305	5.03644	6.31424	3.37227	8.98485	3.05599	4.16566	25.2712	76.7222	40.9797	27.6594	174.599	60.4037
A79	26.532	35.4094	5.73298	5.72107	5.22395	2.49556	3.09374	0.859322	9.68013	4.03096	4.59566	6.13026	3.22878	8.83796	2.7174	4.44902	26.4294	61.9414	37.5399	25.3038	155.168	60.4194
A80	16.6349	22.4058	3.83254	3.60881	4.13765	2.1821	1.95412	0.712295	6.40374	2.662	3.10188	4.89866	2.31681	6.15094	1.78575	3.10906	13.5168	39.0407	25.5302	18.6598	99.4138	37.5419
A81	14.775	20.5752	3.1698	3.05015	3.91239	2.80566	1.89581	1.3706	5.55586	2.02443	2.69392	7.78187	2.1477	5.7076	1.8638	2.78717	11.562	35.3503	22.7805	20.7199	93.679	36.5685
A82	21.9537	30.7179	5.01584	4.88937	5.68613	2.57096	2.61055	1.17875	8.96032	3.17555	3.93746	4.82765	2.76224	7.44492	2.42587	3.67204	16.4651	52.6716	32.3784	22.99	128.294	44.7108
A83	21.8534	30.0992	5.05711	4.90855	5.29336	2.57975	2.77656	0.800378	8.95642	3.35823	4.10787	5.30897	2.92346	7.71411	2.50132	3.73584	17.2467	51.9526	33.2973	23.1477	129.221	46.8965
A84	23.1017	31.6195	5.55945	5.07703	5.73603	2.95212	3.12423	1.00307	9.04739	4.23284	4.4788	7.33367	3.36811	9.07305	3.01254	4.47274	20.0815	54.7212	37.6855	26.6583	143.274	56.0532
A85	14.6399	20.493	3.81272	3.33843	5.47955	3.77318	2.03528	1.11672	6.01282	2.4168	3.15128	8.25978	2.57773	6.6265	2.28597	3.29289	13.2316	35.1329	26.364	24.6637	102.544	41.8425
A86	20.6078	30.0299	5.29368	4.64148	4.90404	3.66176	3.00075	0.804259	9.54408	3.44116	5.57286	10.2367	5.43051	9.10512	2.37846	4.05257	21.6382	50.6377	39.5248	28.7377	144.343	61.8556
A87	19.3554	28.8114	4.88142	4.65851	4.41889	3.01281	2.61187	1.08918	8.96767	3.24292	5.22244	8.51282	4.8888	8.16826	1.43266	3.48669	19.4522	48.1667	35.4094	25.4845	132.214	54.4068
A88	20.0191	29.2577	5.42989	4.80272	5.67402	3.53094	2.70897	0.862374	9.86039	2.72295	5.29815	7.83874	4.98202	8.17414	2.13765	3.4716	19.8819	49.2769	36.6469	27.2763	136.653	54.5071
A89	24.1842	33.883	5.74569	5.55031	5.16907	3.58251	2.99997	1.16749	10.6013	4.35513	6.11535	9.94694	5.57177	9.3491	2.17906	4.09725	22.2757	58.0673	42.269	29.9945	156.774	63.8903
A90	24.69	35.6324	6.62289	5.7862	6.87869	4.64286	3.22543	1.23356	11.6579	3.91659	6.40721	10.9374	5.91918	10.0284	2.30333	4.39892	23.8141	60.3224	44.6315	34.8681	168.095	67.7252
A91	21.4027	30.4735	4.93081	5.01631	4.36722	3.61736	2.82252	0.869476	9.52028	3.49777	5.40529	10.3135	4.99132	8.43362	1.97873	3.74369	19.369	51.8762	37.5707	28.2452	140.753	57.733
A92	18.1208	26.6492	4.25213	4.55169	4.64508	3.69185	2.32972	0.946117	8.50974	2.86026	4.39387	8.78392	3.97569	6.87371	1.11218	2.87825	14.7977	44.7699	30.6037	25.9247	119.372	45.6756
A93	22.9917	32.8906	6.13446	5.29827	5.58073	4.00509	3.29261	1.24203	10.8154	4.12196	6.39739	11.506	5.89442	9.97847	2.16607	4.37065	23.7782	55.8822	43.7443	32.5245	160.464	68.2131
A94	20.7917	29.9698	5.64292	4.72442	5.28491	3.51541	3.10659	0.923018	9.98515	3.55173	5.87023	9.93439	5.46259	9.24434	2.31032	4.10586	23.0992	50.7615	40.5302	29.1021	147.523	63.5786
A95	19.015	26.6943	4.93398	4.29632	4.30509	2.82795	2.54746	1.02987	8.64267	3.62522	5.33582	7.67051	4.89442	8.20542	1.68641	3.62121	19.8665	45.7093	36.0112	24.0339	129.198	54.9055
A96	25.4566	35.9502	5.72468	5.82699	4.87914	3.37633	2.8372	1.10646	10.7072	3.72198	6.36174	9.64956	5.29661	8.89057	1.3981	3.88727	20.3542	61.4068	40.2635	29.4567	155.425	59.56
A97	22.7608	32.2934	5.11598	5.24776	4.50992	2.97243	2.77206	0.901359	9.9424	3.63216	5.62486	8.65167	4.8468	8.1709	1.67527	3.5394	19.0566	55.0541	37.4318	26.4978	141.714	55.1976
A98	22.1929	31.4232	5.41714	4.99114	5.10862	3.72869	2.74862	0.701564	9.64367	3.47098	5.49195	10.1723	4.9593	8.52151	1.62152	3.76912	20.1599	53.6161	37.478	29.4179	144.122	58.1666
A99	21.973	30.4928	5.17907	5.12796	5.17672	3.65647	2.81098	0.931354	10.0955	4.01457	5.56568	9.74947	4.98967	8.61004	1.60799	3.73922	20.3917	52.4658	38.6227	28.8897	144.112	58.6683
A100	21.8043	31.3715	5.43852	5.068	4.8898	3.637	2.94044	0.838405	10.114	3.62493	5.68141	9.35255	5.07859	8.68835	2.12777	3.79071	20.2824	53.1759	39.1057	28.3859	144.729	58.6267
A101	20.5612	29.1676	4.94538	4.6674	4.19347	3.39152	2.62037	0.973625	9.34187	3.56747	5.40394	8.71879	4.84215	8.21887	1.76128	3.58138	19.1409	49.7288	36.717	25.9166	135.097	55.2348
A102	26.5329	36.685	6.16702	5.84029	5.31032	3.58781	3.39822	0.983533	11.3677	4.32177	6.68737	11.2106	5.89872	10.0779	2.96908	4.57255	1.51661	63.2179	45.8951	32.116	147.127	47.2546
A103	15.2913	21.3808	4.31523	3.44551	4.41468	3.38189	2.04278	0.66779	7.25409	2.85607	4.31437	7.81342	3.90137	6.66815	1.18545	2.98018	15.4967	36.672	29.1597	23.3707	107.41	45.2157
A104	19.9237	28.6335	4.888	4.57367	4.3832	2.81342	2.3809	0.785607	8.8788	3.62887	5.41159	7.53256	4.4468	7.68583	1.23494	3.33619	18.5732	48.5572	34.623	24.1909	129.111	51.85
A105	16.5287	23.6701	4.43182	3.71269	4.63721	3.60911	2.54051	1.19847	7.83514	3.17019	4.64841	10.0779	4.31381	7.49869	1.27506	3.3398	17.5724	40.1988	32.0811	26.4688	120.06	51.8963
A106	22.6788	32.019	4.973	5.39088	4.25098	3.39646	2.67724	0.863264	9.77934	4.01828	5.1702	7.24595	4.48445	7.87934	2.20441	3.55433	17.706	54.6979	37.0904	25.2573	138.292	52.263
A107	21.2098	30.2508	5.48182	4.87744	5.43895	3.28645	2.99507	0.926604	9.98883	3.69894	5.31137	8.41874	4.77715	8.48829	2.13994	3.73147	21.3265	51.4606	38.136	27.5034	142.348	57.8924
A108	18.4681	26.2938	4.40172	4.38904	4.45744	4.09464	2.54624	0.844121	8.30553	3.06179	4.53597	9.95448	4.064	7.27035	2.0509	3.19412	15.9947	44.7619	32.4827	27.2973	123.927	50.1263
A109	19.0131	26.9464	4.76215	4.48148	4.55052	3.01439	2.58135	1.04185	8.63435	3.33058	4.76894	6.54447	4.15325	7.57265	1.87867	3.35724	18.4641	45.9595	33.6957	23.353	125.095	50.0699
A110	18.063	25.8321	4.52457	4.35041	4.19952	2.85705	2.48141	1.08603	8.13921	2.68607	4.44463	5.96551	3.96139	7.1878	1.73516	3.16112	17.3313	43.895	31.3154	21.8971	118.006	46.473
A111	20.952	29.1351	4.92567	4.84907	4.20096	0.963868	2.76775	1.14674	8.86881	3.17025	4.96629	7.2747	4.38248	7.97124	1.93547	3.65515	18.6024	50.0871	34.9497	22.2143	129.768	51.958
A112	22.6614	31.528	5.19652	5.2416	4.83124	3.3833	2.99332	1.00462	9.71802	3.7932	5.27899	10.2398	4.74898	8.62639	2.08075	3.81456	20.6704	54.1894	38.0609	28.8925	145.811	59.2531
A113	17.7763	25.5149	4.52167	4.23048	4.46617	3.78251	2.61666	1.45555	8.10027	2.81901	4.33478	7.86236	4.05967	7.47729	1.73984	3.41561	16.6159	43.2912	31.9465	24.8632	120.789	48.3245
A114	18.2975	26.8415	5.08575	4.3128	4.78081	3.3769	2.89605	1.15477	9.04906	3.27566	5.07723	9.76192	4.63984	8.42054	1.49904	3.76271	20.5918	45.1389	35.7241	27.3182	132.824	57.0287
A115	22.6888	31.839	6.5445	5.45293	6.58801	3.97769	3.15359	1.17932	10.9518	4.30568	5.99871	7.51377	5.48931	9.48489	2.38014	4.34088	23.4384	54.5278	42.9515	30.0769	155.327	62.9518
A116	24.2552	34.2954	5.90331	5.71855	4.87536	3.27588	3.15022	1.09117	10.7347	4.07648	5.89395	7.66559	5.33692	9.24052	2.42519	4.0182	22.4995	58.5507	41.726	27.4387	154.456	61.1564
A117	15.3618	21.8338	3.93307	3.60251	4.07911	4.36149	2.34084	0.81521	7.20494	3.03647	4.18573	11.3469	3.96582	6.84001	1.55893	3.0337	13.2468	37.1956	29.8256	27.323	110.747	47.2143
A118	21.1756	29.5287	4.38665	5.03177	3.63812	2.91608	2.38028	0.673816	8.52192	3.2288	4.50331	6.7953	3.97246	6.94201	1.66184	3.03633	15.2332	50.7043	31.8667	22.7679	123.626	45.3733
A119	13.9555	19.6161	3.91517	3.31337	3.96289	3.13021	2.07767	0.749132	6.72522	2.38203	3.74277	7.96286	3.50575	6.25191	1.22672	2.80175	14.3341	33.5716	26.6361	22.2845	99.6531	42.2078
A120	23.8783	33.4292	5.62984	5.71133	5.10099	3.2074	2.84743	0.815641	9.97091	3.81564	5.6896	7.71043	4.75042	8.44136	1.66277	3.71127	20.4808	57.3074	38.042	27.36	146.853	56.2623
A121	28.9326	40.5004	6.06361	6.87981	4.90522	3.59615	3.28355	0.886007	11.4675	3.50816	5.6028	10.2515	4.88062	9.09431	2.33344	3.89179	21.0038	69.433	40.7787	31.6963	167.081	60.5664
A122	16.0029	22.6838	4.25839	3.7952	4.21474	2.95003	2.32753	0.894953	7.22796	2.96183	3.84233	8.35077	3.46822	6.6878	1.0679	2.87432	15.7711	38.6866	28.1304	23.5691	109.38	45.0242
A123	29.1687	40.9517	6.54097	7.08308	5.41169	3.37278	3.39354	0.998292	11.929	4.22147	5.73083	8.71517	4.82417	9.43985	1.83394	4.04554	22.869	70.1204	42.0248	31.1237	170.53	61.68
A124	22.8044	31.9858	4.92549	5.86202	4.79929	3.31792	2.71689	0.694848	9.79925	3.70667	4.88473	9.11792	4.09568	7.58474	1.36122	3.27576	16.4764	54.7902	34.708	28.0226	137.409	50.5031
A125	19.789	27.8243	4.76699	5.03871	4.37036	3.19976	2.45324	0.872328	8.39849	3.35926	4.16933	6.98532	3.66784	6.92834	1.81862	2.99112	15.8449	47.6133	31.333	24.3611	122.478	45.7648
A126	33.5781	47.4151	8.00221	8.125	6.26436	3.4407	3.79381	0.896677	14.9608	4.78188	7.00614	8.56352	6.1328	11.5718	0.353685	4.80903	28.3371	80.9932	49.6161	34.3958	198.033	71.5559
A127	27.3815	38.7608	7.78108	6.75389	5.79151	3.35585	3.63593	1.22381	12.6173	4.35045	6.50918	8.09826	6.0175	11.296	0.234613	4.90751	27.413	66.1423	45.9326	31.7806	176.128	68.8265
A128	31.749	44.1114	7.56661	7.68334	5.30652	2.90647	3.40472	0.951084	13.0591	4.49972	6.27424	7.88186	5.51027	10.3011	0.174484	4.37368	24.9364	75.8603	44.1926	31.3448	180.69	63.9518
A129	28.8426	39.9546	7.46912	7.10958	4.96483	2.80803	3.30745	1.01599	12.5313	4.44016	6.12011	7.58278	5.42496	10.1946	0.297412	4.36341	24.9223	68.7972	43.3719	29.9343	171.349	63.3457
A130	29.3216	40.9619	8.05571	7.11231	6.3463	3.43331	3.67423	1.00238	13.2233	4.45556	6.45784	8.03465	5.83249	11.0139	0.139993	4.81343	27.0564	70.2835	45.9365	32.9823	180.935	67.8043
A131	25.1329	36.1785	7.40065	6.18527	5.7487	3.3576	3.45668	1.03229	11.9983	4.24157	5.93136	7.9289	5.49663	10.4123	0.21345	4.50604	25.857	61.3114	42.7997	30.6211	165.078	64.5872
A132	11.0085	15.5735	3.4366	2.59917	3.4724	3.68018	1.88643	0.710862	5.68027	2.03945	2.93035	11.1048	2.88971	5.50606	0.0666641	2.48871	11.0102	26.582	21.6012	24.2932	86.0839	38.0359
A133	14.6522	21.0216	4.77401	3.62419	3.97186	3.14305	2.42345	1.12753	7.39446	2.898	3.93926	10.047	3.90498	7.46888	0.115254	3.36148	16.8295	35.6738	29.0823	25.5601	110.697	48.5643
A134	23.389	33.11	6.85905	6.10028	5.02101	3.01088	3.07373	1.38945	10.6096	3.62703	5.59937	6.87121	5.08768	9.68276	0.123976	4.23177	22.9878	56.499	38.9622	27.8624	150.775	58.2117
A135	21.3621	30.6573	6.49426	5.15193	5.29288	3.58738	3.20994	1.18842	10.5693	3.38553	5.354	8.95898	5.10519	9.59884	0.159072	4.23657	24.1332	52.0194	38.4085	29.4854	148.445	60.9313
A136	11.8528	17.1109	3.42471	2.77271	3.37984	2.96504	1.91978	0.720367	5.77838	2.0175	3.02489	9.92306	2.97242	5.58124	0.0737541	2.51101	12.5494	28.9637	21.9592	22.4654	88.5778	38.6533
A137	25.6908	37.4601	7.23938	6.41615	5.65434	3.11936	3.42445	1.10617	11.9629	3.9325	5.90009	7.50418	5.37744	10.2512	0.220881	4.42141	25.4796	63.1509	42.0663	29.9334	165.161	63.0873
A138	23.2127	32.7638	6.97387	5.69834	6.38067	3.75211	3.28149	0.987358	11.3376	4.1613	5.61328	8.28198	4.92901	9.71663	0.189755	4.31075	24.4504	55.9765	40.2583	31.087	156.041	61.6531
A139	21.6677	31.299	6.11031	5.34338	4.53204	2.52505	2.85141	0.839603	9.92848	3.23234	4.85994	6.25976	4.39988	8.49303	0.151873	3.72158	21.2276	52.9668	34.7871	24.7705	137.443	52.346
A140	20.7705	29.5824	6.00062	5.0058	5.00424	3.0459	2.91634	0.778098	9.66392	3.33791	4.78029	7.61954	4.47406	8.65796	0.109158	3.85023	21.7498	50.3529	34.8735	26.6761	137.347	54.5789
A141	17.2805	24.642	4.70545	3.95496	4.54368	3.16786	2.57152	1.02226	7.98984	3.04651	3.95938	10.4081	3.53812	7.14168	0.0884156	3.18988	17.2737	41.9225	28.9538	26.7801	118.524	48.6458
A142	22.2806	31.7228	6.36573	5.33291	5.73506	3.50424	3.11751	1.09383	10.453	3.74079	5.15335	8.11066	4.50741	9.16485	0.110145	3.99263	22.6827	54.0034	37.1222	29.0486	147.068	57.4626
A143	22.8229	32.6651	6.44233	5.48359	5.29068	3.46412	3.38991	0.996565	10.9398	3.68985	5.46996	8.87	4.80039	9.71617	0.124792	4.19717	24.2618	55.4879	38.9382	29.5507	152.625	61.1301
A144	26.3915	36.8085	6.77874	6.365	5.2835	3.22134	3.38743	1.13849	11.5649	4.30411	5.7146	7.61677	4.93983	9.86899	0.122412	4.3241	24.436	63.2	40.8389	29.2653	162.266	61.3269
A145	19.7993	27.8401	5.62787	4.88413	4.79516	2.81816	2.64915	0.928278	9.11706	3.07131	4.50606	5.99662	3.83805	7.87936	0.0981138	3.42607	19.3744	47.6394	31.936	24.1219	126.649	48.19
A146	28.9407	40.639	7.76462	6.51956	5.93851	3.54743	3.7898	1.11951	13.2205	5.23896	7.68283	8.83772	6.99381	11.6746	0.476034	5.15236	29.484	69.5797	50.4391	32.6078	187.02	75.5403
A147	26.6496	37.9814	6.69934	6.23283	5.56999	3.16179	3.10011	1.10369	12.1339	4.2509	6.8395	7.1059	6.20926	10.11	0.372028	4.32216	25.0553	64.631	44.2377	28.7698	166.898	64.265
A148	23.2159	34.0389	6.28803	5.36682	5.50865	3.46273	3.2806	1.16838	11.4554	4.11558	6.52981	8.41999	5.95863	10.0135	0.638398	4.2774	25.103	57.2549	42.9887	29.0462	158.842	65.0564
A149	22.0279	31.8332	6.22193	5.28719	5.37532	3.35084	3.08535	1.21637	11.1351	3.56186	6.42904	7.49619	5.82971	9.82203	0.637928	4.23021	24.1129	53.8612	41.6459	27.7315	151.653	62.1199
A150	30.7984	43.2036	7.62928	7.19388	6.96222	3.80544	3.20902	1.06765	13.591	3.92001	6.94457	7.73096	6.15107	10.127	0.134495	4.24703	24.2818	74.002	45.1152	33.3218	180.997	63.5369
A151	45.409	62.6795	10.2361	10.7617	8.252	4.42073	4.67314	1.17618	18.7072	7.14032	10.1835	11.5899	8.93004	14.6517	0.851728	6.26167	36.7879	108.089	66.7261	45.2604	262.712	96.3967
A152	34.0411	47.396	7.69747	7.75846	5.39679	3.09973	3.61633	1.15668	13.8364	4.8465	7.58825	8.35073	6.73337	11.2225	0.265445	4.82488	28.1903	81.4371	49.3173	32.3032	196.021	72.0219
A153	28.2414	40.3307	7.07503	6.9026	6.49607	3.57905	3.16692	1.10568	12.7476	3.99305	6.96037	7.48982	5.99	10.205	0.318514	4.62797	25.2212	68.5721	44.8425	31.5426	174.451	64.8059
A154	23.0918	33.3572	6.81289	5.81518	7.97935	4.14053	2.40753	1.19155	11.6309	3.46011	6.00043	6.33038	5.1697	8.82825	0.181718	3.29425	21.2955	56.4491	38.5654	31.0783	150.987	54.5603
A155	34.3241	48.6106	7.68235	8.04379	6.22478	3.5873	3.58932	1.18057	14.5315	4.8913	7.83183	8.50251	6.72034	11.4008	0.258616	4.82959	27.392	82.9347	50.464	34.0407	199.601	71.827
A156	31.1824	44.013	7.0399	7.42278	6.06962	3.31809	3.19891	0.938759	12.982	4.22426	7.0816	7.91073	6.0001	10.1784	0.290857	4.52284	25.3164	75.1953	45.2801	31.7611	181.691	65.5252
A157	38.5253	53.0534	8.18274	8.73147	6.08127	3.47867	3.90852	1.2143	15.6686	5.91634	8.3335	9.34715	6.88639	11.8385	0.386738	5.09506	29.8075	91.5787	54.1251	35.8213	216.456	77.6112
A158	35.0023	48.6486	7.97177	8.19445	6.3392	3.50676	3.79536	1.09435	14.6214	5.15128	8.04653	8.89479	6.71379	11.6382	0.326361	5.01775	29.2436	83.6509	51.5152	34.907	204.206	75.0323
A159	38.9095	52.3884	8.71452	9.41622	6.2284	3.61324	4.25477	1.14481	15.6418	5.93556	8.88614	9.86256	7.44943	12.9254	0.495731	5.68871	32.0397	91.2979	57.0228	37.8349	223.595	83.2833
A160	27.0273	38.3571	6.9241	5.9655	5.99585	3.56798	3.63643	1.09796	12.6518	4.3993	6.97873	8.23326	6.04308	10.4312	0.383593	4.5892	26.6768	65.3845	45.4769	30.6867	172.959	67.7352
A161	36.3729	51.8316	8.13504	8.60735	5.87019	3.27134	3.88245	1.07342	14.6911	4.93275	8.14802	9.02947	6.88409	11.7755	0.460768	5.12264	29.2798	88.2045	52.0149	34.9134	209.368	75.633
A162	35.1059	50.5909	7.80008	8.69896	6.53238	4.0267	3.66273	1.35493	15.2394	5.15252	8.29606	9.26916	6.89214	11.9957	0.186905	5.00764	27.9378	85.6969	52.7703	36.3273	207.75	74.7379
A163	31.3119	44.1385	7.27821	7.52349	5.82132	3.32813	3.627	1.21296	13.7495	4.96073	7.60869	8.1316	6.31155	10.9241	0.4135	4.7069	26.9402	75.4504	48.675	32.0828	187.988	69.9973
A164	31.5513	44.121	7.10147	7.56989	5.64365	3.33854	3.48728	1.2082	13.5999	4.52986	7.40278	8.02811	6.14087	10.5833	0.483842	4.55683	26.6046	75.6723	47.2974	31.6817	185.951	68.3302
A165	41.1318	56.0792	8.12118	9.715	5.76292	3.45971	4.07331	0.933658	15.9009	5.65979	8.67918	10.3968	7.09627	12.1923	0.319742	5.15817	30.7365	97.2109	55.0064	37.4556	225.416	80.2388
A166	22.033	31.6951	5.51806	5.39648	4.90396	3.19522	2.7999	1.34168	9.75727	3.64952	6.03925	7.0867	5.19724	9.0563	0.37414	3.86327	21.5832	53.7281	37.937	26.1004	143.49	56.8496
A167	18.115	26.719	5.15372	4.35613	5.07484	3.92288	2.94537	1.49859	9.03983	3.31244	5.5645	9.91282	5.09973	8.91532	0.895667	3.87075	20.5781	44.834	36.6982	28.4204	134.975	58.1493
A168	13.3711	19.1289	3.88548	3.168	4.22034	3.75811	2.25562	1.28042	6.59553	2.86538	4.11834	9.72397	3.89257	6.78707	0.546106	3.05211	14.6291	32.5	27.8571	24.7559	103.278	45.6146
A169	34.4042	47.8641	8.49431	8.01037	7.86736	4.69603	4.33449	1.75105	15.0483	4.97135	8.8089	10.8742	7.4759	12.9446	1.58067	5.81041	32.4979	82.2684	56.6401	39.9423	217.434	84.964
A170	15.5133	22.1092	4.65262	3.72622	5.46489	4.61296	2.58378	1.45855	7.91132	2.69268	4.84315	10.7569	4.5333	7.7828	0.654989	3.5179	17.1133	37.6224	31.9361	29.2136	119.928	51.895
A171	24.6658	35.325	6.32634	5.90425	5.65093	3.60209	3.31626	1.46538	11.2569	3.87083	6.82439	7.80023	5.77899	10.0576	1.01075	4.33681	24.7627	59.9907	43.1363	29.2838	161.955	64.4422
A172	31.5665	43.9752	5.28958	7.10862	7.79619	3.60112	2.92621	0.414225	12.7355	5.03327	3.04917	4.48624	1.41452	7.09907	2.86403	3.18463	17.9098	75.5417	35.3802	28.2817	160.454	45.0407
A173	30.4761	43.8447	6.8535	7.72423	6.57024	4.06695	3.55418	1.68341	13.2675	4.60446	7.88456	8.56536	6.49685	11.6174	0.497346	4.99268	28.0958	74.3208	49.3609	33.7803	190.795	72.7545
A174	38.6565	54.6245	8.5389	9.41257	7.58228	4.76649	4.58607	2.48782	16.2924	6.18434	9.82894	10.7978	8.19212	14.3807	1.31438	6.26617	35.4667	93.281	62.459	41.098	239.379	92.4311
A175	35.1111	48.9295	8.09952	7.95614	7.17041	4.11617	4.18464	1.2392	15.2455	5.61823	8.66446	9.22551	7.01343	12.5977	1.08535	5.6247	32.4558	84.0406	55.8494	36.5677	214.338	82.2852
A176	27.866	40.3481	7.24207	6.73654	7.16703	4.60991	4.14646	2.23268	13.1382	4.85536	7.86405	9.99452	6.89455	12.2377	1.20624	5.33868	30.2951	68.2141	51.5348	35.7501	192.173	78.6862
A177	35.7669	49.1569	7.56039	8.31841	6.36888	3.56004	3.88953	0.891252	14.5395	5.33366	8.08869	8.8359	6.43556	11.5397	1.3151	5.12665	29.3355	84.9238	52.3788	34.6436	206.063	76.0107
A178	32.0689	45.2485	7.15572	7.60051	6.50772	3.92087	3.94346	1.59352	13.8378	5.08991	7.95908	8.79145	6.44642	11.5491	0.806404	5.06528	28.9451	77.3174	50.754	33.9763	196.53	74.6527
A179	33.3499	47.4078	7.68763	8.00496	6.95105	4.38635	4.2554	2.19487	14.3045	5.43269	8.59795	9.68514	7.13151	12.7102	0.925547	5.7393	30.6062	80.7577	54.8417	36.7151	209.371	80.8285
A180	21.7996	31.0292	5.60182	5.51975	5.2615	3.43376	2.97199	2.07294	9.40315	3.7924	5.93695	7.07104	5.13054	9.3109	0.778617	4.17937	22.6295	52.8288	38.5319	26.8879	145.923	58.8293
A181	28.2436	40.7993	6.09722	7.53563	5.74089	3.88237	3.25381	2.48145	10.8955	4.34822	6.9704	7.85306	5.64877	10.2539	0.491372	4.52773	23.3929	69.0429	43.1359	31.1092	172.416	63.4864
A182	30.824	43.2609	7.37504	7.31549	7.07274	4.45184	4.02979	1.90591	13.1057	5.30096	8.04766	10.5923	6.71693	12.1585	1.38358	5.53576	30.0797	74.0849	52.2491	36.8075	199.157	79.8154
A183	40.4287	55.0806	7.09426	9.37216	6.86328	4.12883	4.22604	1.28248	15.0547	5.38866	8.81041	9.57687	6.77075	12.1457	0.86945	5.56347	30.5376	95.5093	54.6031	37.0354	223.194	79.6629
A184	37.5958	52.8415	8.37125	8.42789	8.26905	4.45351	4.52887	1.23236	18.9839	5.62807	8.87454	9.49092	6.95482	12.6366	1.26529	5.64432	32.7281	90.4373	59.9876	39.0126	227.927	83.2226
A185	29.1001	40.7891	4.84479	6.62427	7.25663	3.35601	2.69999	0.472165	11.8625	4.67423	2.82575	4.13577	1.30908	6.59138	2.65211	2.95655	16.6093	69.8892	32.8716	26.2175	148.76	41.7542
A186	21.4921	31.2923	5.30439	5.46653	4.81838	2.95457	2.97801	0.459299	10.519	3.49196	5.58013	9.47015	5.21246	8.84626	0.985613	3.92286	20.6855	52.7844	38.5583	28.014	143.48	58.1949
A187	33.2325	46.8321	8.89295	7.73998	7.15101	4.29415	4.51684	0.937914	16.6599	5.14789	8.51637	12.8222	8.16556	13.6841	1.77077	6.17765	33.1437	80.0646	60.1223	40.9003	219.686	89.4283
A188	22.0908	32.2125	6.1787	5.42898	5.04565	3.17074	3.07313	0.844561	11.5814	3.77377	6.0698	8.2757	5.71766	9.7609	0.216876	4.09655	22.263	54.3032	41.2169	28.0998	149.801	60.1743
A189	29.0564	41.4655	7.44882	6.70609	6.07267	3.81291	3.92998	1.02826	14.5111	4.0341	7.34664	10.6747	6.87519	11.6557	0.103769	4.97161	28.0613	70.5219	49.4981	34.7152	187.755	73.723
A190	18.9429	27.5692	5.44045	4.49957	4.99986	4.2588	2.99465	1.02967	10.19	3.33681	5.53439	12.9209	5.44522	9.23868	0.323254	4.01717	1.64298	46.5121	38.0855	32.1196	122.385	42.4594
A191	22.1662	31.6029	5.65666	5.43361	4.54975	2.70764	2.85978	0.799531	11.6152	3.82047	5.63997	7.12662	5.21103	8.80205	0.120827	3.71147	20.6675	53.7691	38.921	25.4743	142.491	55.1
A192	21.4235	30.2964	5.77166	5.16834	4.52025	2.57217	3.00003	0.320253	10.9221	3.47176	5.42301	8.43289	5.07277	8.79597	0.195484	3.80044	21.3583	51.7199	37.6815	26.4653	140.545	56.5506
A193	23.4874	33.2398	6.24134	5.41322	5.40595	3.74133	3.34544	1.04326	12.3422	3.72607	6.12597	11.1692	5.8539	10.024	0.182503	4.41813	23.6371	56.7272	42.6728	31.971	159.397	65.1368
A194	25.6782	36.4163	6.83889	6.13675	5.37298	3.0915	3.36948	1.27651	12.8857	4.26175	6.43387	8.15966	6.00719	10.2641	0.245389	4.4522	24.496	62.0945	44.5502	29.5998	165.386	64.3202
A195	21.1897	30.073	5.64172	5.08206	4.56021	2.87547	2.90816	1.08409	10.718	3.15861	5.22334	7.70882	5.11763	8.75343	1.22174	3.86334	20.9401	51.2627	38.0561	25.8683	140.119	55.987
A196	23.8321	34.0577	6.54522	5.43447	5.99945	4.55463	3.5277	1.15498	12.7285	4.15244	6.46851	13.2576	6.22695	10.4305	0.25491	4.54525	23.6256	57.8898	44.807	35.7914	166.796	68.9617
A197	21.333	29.9084	5.45233	4.82072	4.52905	2.77421	2.78365	0.866313	10.5177	3.28117	5.29438	7.65871	5.02231	8.4419	0.307639	3.68822	20.1541	51.2414	36.5533	25.235	136.834	53.8484
A198	23.3832	33.0671	6.03423	5.44388	4.92674	2.89501	3.05411	0.985564	11.7042	3.49968	5.79214	8.03065	5.44218	9.23531	0.177766	4.07098	22.2826	56.4503	39.9222	27.3305	150.025	58.5313
A199	27.2783	39.498	7.63377	6.58591	6.77429	4.42888	3.81212	0.882777	14.6635	4.53611	7.26307	11.9173	6.87604	11.753	0.870917	5.01245	28.0442	66.7764	50.9752	37.3402	187.831	76.2732
A200	32.5392	47.8735	8.56445	8.20063	6.57243	3.76679	4.09891	1.12445	17.1318	4.80203	8.13065	9.53288	7.44573	12.6871	0.540634	5.40921	30.6938	80.4127	56.1472	36.6372	209.114	79.2421
A201	24.5928	37.0958	6.88554	6.3163	5.70626	3.1054	3.17793	0.939119	13.4621	3.87526	6.39641	7.27937	5.73051	9.76056	0.648959	4.1504	24.0764	61.6886	44.0242	29.2929	163.199	61.9179
A202	29.0729	42.7468	8.04575	7.38668	7.09598	4.40933	4.03732	2.18411	16.1477	4.79137	7.92994	10.0738	7.35236	12.402	0.568206	5.32596	28.9458	71.8197	54.5176	37.0115	198.516	77.3894
A203	35.9372	51.7208	2.74859	8.10746	7.99466	5.03179	5.17897	1.19212	18.8351	6.10044	9.47098	14.245	8.79826	14.7678	1.49387	6.55548	36.3772	87.658	66.022	38.1275	234.556	97.809
A204	26.3714	37.9755	7.10359	6.1178	6.23666	4.49369	3.86647	1.32412	13.9025	4.41596	7.08538	12.8402	6.76171	11.2459	0.704251	5.06727	26.5079	64.3469	49.183	36.792	182.02	74.6286
A205	27.2786	39.7019	6.89875	6.24035	7.05556	4.89708	3.84263	1.04458	14.7586	4.48975	6.86561	12.7385	6.18388	10.5406	0.665011	4.54362	24.8149	66.9805	48.047	37.8302	182.56	70.8418
A206	19.193	26.9384	4.87478	4.61075	4.21561	3.05011	2.52615	1.20111	9.8192	3.46529	5.1158	7.59949	4.49123	7.76684	1.04301	3.38442	17.7981	46.1313	35.0858	24.3507	127.093	50.6642
A207	28.2872	38.9342	5.95329	6.41412	5.31095	3.30448	3.33873	0.976183	11.8057	4.25378	6.27845	8.19789	5.62236	9.87792	1.83197	4.39942	24.0596	67.2214	44.0696	29.1807	168.846	64.5214
A208	26.8553	38.3081	6.20573	6.28677	6.27189	3.78848	3.40702	1.02574	13.8617	3.99264	6.68406	8.5258	5.73607	10.115	1.05641	4.38844	24.598	65.1633	45.8343	31.0787	171.107	65.0963
A209	24.7096	34.474	5.04813	5.78479	4.86378	3.29501	3.0096	1.03878	12.0359	3.7617	5.67951	7.95733	4.64402	8.22271	1.49229	3.6731	19.1842	59.1837	39.5092	26.949	148.874	54.6148
A210	31.8097	43.3565	6.68324	7.63575	6.11016	3.66799	3.81053	1.38148	15.4659	4.61592	6.84711	8.58367	6.21828	10.8923	2.02316	4.82865	26.1127	75.1661	50.8913	32.6808	190.043	70.1218
A211	25.682	37.3337	5.52369	6.08715	5.69372	3.55033	3.25398	0.9476	13.1099	3.511	5.9878	8.35619	5.04949	8.91913	1.79194	3.73646	21.5362	63.0157	42.1057	29.2111	160.07	58.8882
A212	24.6322	32.7949	5.11821	5.79664	4.73098	2.76689	2.83249	1.01484	9.54395	3.53323	5.53373	6.78533	4.61397	8.22209	0.958339	3.7258	20.1093	57.4272	36.1311	25.1981	142.713	53.4818
A213	30.9949	43.2079	6.75285	7.38207	5.98864	3.284	3.50759	0.915323	15.3085	4.69534	7.20404	7.85658	5.99548	10.3392	1.53084	4.55932	25.3662	74.2029	49.6327	31.2641	184.889	67.547
A214	29.0133	39.8798	6.02609	6.63951	5.04824	3.01116	3.44798	1.14192	13.9253	3.96005	6.91039	7.64501	5.6674	9.88514	1.3386	4.34879	24.6191	68.8931	46.0357	28.37	172.508	64.3745
A215	29.1622	39.7115	5.61635	6.71228	4.75621	2.80875	3.05584	0.974434	13.5422	4.01609	6.47897	6.97345	5.25472	9.13063	1.24463	4.0476	22.3115	68.8737	43.7149	26.867	165.797	59.4575
A216	26.6339	37.0553	5.34212	5.95452	5.48116	3.55791	3.32141	0.93437	12.981	3.80828	6.38093	8.72388	5.19419	9.26845	1.38339	4.10677	22.8029	63.6892	43.123	29.0596	162.931	61.6688
A217	29.5116	40.6273	5.8865	6.74625	5.01937	3.00631	3.37023	1.1823	13.8535	3.84956	6.7292	7.58627	5.3287	9.55461	1.57563	4.20941	23.6771	70.1389	45.1006	28.2447	171.714	62.5105
A218	24.3393	33.7793	4.92597	5.90499	4.65759	2.78402	2.73326	1.21451	12.0303	3.47804	5.56152	6.26215	4.47901	7.99983	0.341435	3.50674	19.2621	58.1186	37.3968	24.5347	143.26	50.8908
A219	26.6527	37.0167	5.61811	6.2953	5.33488	3.22659	3.20588	0.806312	13.2883	3.9497	5.93019	7.77691	4.77544	8.85638	0.221069	3.84331	22.197	63.6694	40.8644	28.2518	158.995	57.55
A220	25.6429	34.8754	5.13666	6.05443	5.53723	3.36299	2.89068	1.27656	12.6334	3.53639	5.36712	7.18913	4.60468	8.16841	0.136347	3.53939	19.3292	60.5183	37.9857	27.2804	149.281	51.8706
A221	26.6985	37.0645	5.1119	6.20793	4.58674	2.63369	2.82198	0.971475	12.6482	3.70594	5.72452	6.62417	4.60256	8.26482	0.174136	3.55538	20.0947	63.763	38.6755	25.1644	151.491	52.7462
A222	35.9244	49.4046	7.18638	8.28116	6.14433	3.67882	4.17421	1.42199	17.1698	4.82457	8.45428	9.15393	6.74827	11.9151	1.60445	5.3565	29.6001	85.3289	56.0729	34.4446	211.043	77.6571
A223	32.6392	44.8968	6.41975	7.92308	5.599	3.38019	3.58803	1.58659	15.6976	4.16865	7.15921	8.16783	5.91537	10.4839	0.201301	4.60048	25.9711	77.5361	48.2265	31.4898	188.398	66.6678
A224	35.5497	48.765	7.58101	8.56781	7.59337	4.18582	4.07075	1.2764	17.7544	4.6656	8.00619	9.25065	6.60226	11.7543	0.386713	5.16935	28.7201	84.3148	54.3388	37.1787	209.899	74.5551
A225	29.4912	39.8686	6.15037	6.88075	5.45481	3.1396	3.48197	1.049	14.4404	4.07394	6.51675	7.56406	5.35635	9.88146	0.441255	4.46883	24.3213	69.3597	45.179	29.1896	172.581	62.624
A226	25.5892	34.2949	21.1151	6.64017	8.24804	8.02727	2.69127	1.55075	5.84952	3.68924	2.6309	7.14836	1.062	6.69294	2.31906	2.89502	12.1965	59.8842	25.1387	51.1789	152.64	38.634
A227	28.7049	39.9525	18.4306	7.66068	8.90928	6.47503	3.09746	1.39007	4.80942	4.89726	2.55876	7.31646	1.70736	7.10582	2.25866	3.28399	12.6404	68.6573	26.6213	48.792	161.199	41.7687
A228	26.8725	35.8427	23.6323	4.81818	9.1283	8.46822	3.014	2.51507	0	4.69735	2.74544	5.43694	1.4594	7.18865	1.72902	3.2442	13.8393	62.7152	21.0641	51.4839	154.632	40.3403
A229	30.4184	39.5605	34.3811	6.0166	10.0942	10.4571	3.46045	2.60204	3.21031	5.1347	3.19907	12.186	1.87369	8.35277	2.70458	3.69785	15.7442	69.9789	28.173	73.1351	193.094	52.8928
A230	31.3199	44.3055	20.0676	9.01522	12.2948	6.74767	3.19077	1.03112	6.88578	4.84662	2.89731	6.79553	1.56836	7.21269	2.87156	3.58298	15.12	75.6254	29.8653	54.9208	179.753	44.8951
A231	28.0634	36.1349	18.5527	6.55796	7.43785	6.26088	2.82413	0.59766	3.14657	4.08353	2.51484	8.25288	1.4198	7.14015	2.45661	3.78435	13.2422	64.1983	24.5459	47.0622	152.47	42.8943
A232	28.0259	39.7691	19.557	8.59407	10.4766	7.43443	3.13224	1.88294	6.21438	4.80479	2.31206	8.61604	1.6297	6.9924	2.80395	3.45463	12.5324	67.795	28.2119	54.6781	168.233	43.146
A233	22.3262	31.5492	17.5176	7.04493	8.93067	7.15464	2.51821	0	4.38119	3.87031	2.0624	7.45052	1.36394	5.75866	2.25959	2.82414	10.0392	53.8754	22.5202	48.0984	137.051	35.6287
A234	30.4372	41.4293	23.4042	8.18977	10.6266	7.05773	3.26198	1.24172	5.87232	5.06623	2.85907	7.77759	1.61551	7.08071	2.60783	3.66307	13.027	71.8666	28.7647	57.0559	175.218	43.697
A235	32.7324	46.8413	19.5808	6.55443	9.59576	6.56843	3.35296	2.80281	6.71681	4.85189	2.59357	8.49737	1.45126	8.10719	2.6773	3.57565	14.5678	79.5737	29.9737	50.7968	181.068	46.322
A236	34.6364	44.038	32.9123	6.38493	11.1046	11.9758	3.6129	2.46586	2.28674	5.98725	3.54439	13.1002	1.80923	8.93209	3.08052	3.94717	16.2305	78.6744	29.5874	75.4777	206.049	56.6313
A237	38.4609	53.689	24.079	10.3759	11.6631	6.76358	3.94289	1.38827	6.15837	6.15186	3.61287	8.44066	2.0001	8.98992	3.38262	4.31683	18.323	92.1499	34.6126	61.3222	211.739	55.2179
A238	33.661	46.812	20.3532	10.0128	9.01857	6.53057	3.61353	2.09849	6.14579	5.40156	2.96808	9.32708	1.89053	8.15715	3.18681	4.00719	15.954	80.473	31.7571	55.2422	189.138	50.8924
A239	37.9356	51.5733	22.6378	8.45304	10.7166	6.8237	3.63752	3.53177	7.9335	6.57132	2.68641	9.46212	1.86611	9.09539	3.80787	4.2753	18.7076	89.5089	36.2359	58.0933	209.715	56.4721
A240	25.5611	33.1843	4.57583	5.57415	7.07394	5.12488	2.45285	1.14247	9.52782	3.80092	2.28645	6.82725	1.15688	6.26424	1.87788	2.90065	11.766	58.7454	27.8148	29.1761	131.098	36.8802
A241	31.5765	43.4993	22.1736	6.54956	9.9144	6.96521	3.15539	2.75871	12.0402	4.97312	2.65998	7.62639	1.88202	7.82211	2.63779	3.43901	14.0905	75.0758	35.4542	53.2292	183.764	45.1309
A242	22.3576	32.1359	17.485	6.98644	9.45739	6.92786	2.53814	0.55685	3.79715	4.18006	2.12006	6.03535	1.29194	5.72887	2.19295	2.76417	8.50684	54.4936	22.0752	46.8921	135.063	32.8202
A243	33.9457	44.8011	5.22302	7.39559	8.59103	5.47554	3.48768	0.789985	5.78152	4.24522	3.56416	7.92488	1.93051	8.23914	2.74267	3.72938	15.7171	78.7468	30.2326	34.61	163.584	48.093
A244	33.6812	44.8033	5.63141	6.84415	7.32083	4.29963	3.37054	0.639162	12.7013	2.6482	3.07695	6.80682	1.7384	8.18714	2.95496	3.75578	16.8068	78.4845	35.0628	30.9028	165.267	45.975
A245	31.4953	40.5264	5.06137	6.27266	6.22081	3.14876	2.8012	1.24666	10.9329	3.81832	2.99552	4.43213	1.5131	7.28692	2.59599	3.33953	15.8648	72.0217	32.4822	25.1357	149.552	41.8463
A246	32.8919	44.2107	5.72203	6.96711	7.52932	3.13853	3.2499	0.571623	3.53827	4.78149	3.21799	4.55287	1.47483	7.39356	2.90013	3.32095	16.4727	77.1026	26.6272	27.9099	151.934	44.1146
A247	27.9942	36.7181	5.48245	5.81567	5.76022	2.83159	2.75131	0.849574	10.8871	4.48003	3.1104	3.82807	1.62119	7.42268	2.5665	3.37311	16.8479	64.7123	33.461	23.718	142.34	43.2499
A248	36.0529	45.7349	6.18504	7.88638	7.05261	3.32842	2.868	0.758747	13.2844	3.8604	3.41686	4.93476	1.89085	8.0386	2.66712	3.44666	17.5638	81.7878	36.6049	29.3872	168.97	45.819
A249	25.4365	33.429	4.86719	5.4944	5.09941	2.09444	2.35769	0.856632	9.77819	3.39614	2.73066	3.39582	1.4687	6.48944	2.14069	2.90596	14.4553	58.8655	28.9098	20.9513	126.396	36.9827
A250	33.9089	42.3888	5.62313	7.139	5.59755	2.8555	2.74539	0.871238	12.0153	3.53714	3.26714	4.38368	1.75897	7.54053	2.56848	3.33179	16.9139	76.2977	34.0193	25.5989	156.446	43.3016
A251	28.0928	35.9307	4.28241	5.97955	4.94036	2.32495	2.27377	0.612312	10.1711	3.34264	2.63788	3.62808	1.41595	6.06905	2.19048	2.57365	13.3883	64.0235	28.4008	21.1553	129.854	35.246
A252	29.2497	37.0284	4.75232	5.97948	5.08975	2.56795	2.41525	0.677291	10.2797	3.38965	2.75905	3.50328	1.42646	6.55346	2.19889	2.91389	14.3179	66.2781	29.5211	21.8928	135.102	37.0626
A253	32.2345	39.9785	4.81555	6.98037	5.43566	2.32564	2.57786	0.643963	11.3719	3.28706	2.83576	4.10815	1.58853	6.87323	2.45672	2.90112	15.1599	72.213	31.3144	23.6654	145.574	39.2105
A254	33.7027	44.6842	6.92949	5.40574	8.65957	3.93567	3.61203	1.58056	13.9887	4.33525	4.10737	4.86241	2.12346	9.74714	2.8422	4.54334	21.6887	78.3869	41.6874	29.7929	176.749	54.2499
A255	31.837	40.5743	6.28319	5.32915	8.57558	3.84085	2.58588	1.06505	12.9134	3.55436	3.23845	3.97032	0.819137	7.32955	2.09709	3.30164	15.8804	72.4113	33.2536	27.9991	153.195	40.1909
A256	36.5587	52.9155	11.1175	5.60138	7.20806	4.17659	4.60621	0.382834	10.8442	3.65836	8.91034	10.9436	5.50153	9.64139	3.3941	5.40154	16.4114	89.4742	47.3515	39.0471	197.273	63.8623
A257	26.1918	34.4429	7.6738	3.95894	4.93159	2.79035	3.29266	0.406439	7.65427	2.37426	6.2363	6.912	3.81408	6.7538	2.00074	3.78594	12.3581	60.6347	32.6194	26.2667	135.578	44.2353
A358	33.5965	44.8364	8.26897	7.49603	5.95124	3.93381	4.28572	0.700372	14.9345	6.08401	6.76303	12.1531	6.42805	11.9136	2.32501	5.13887	28.5944	78.4329	53.587	37.8032	203.404	79.4
A359	40.2162	53.6887	8.91893	9.66086	6.28185	3.72133	4.06379	0.572709	16.7278	6.40115	7.0288	11.5781	6.26715	11.9639	2.34779	4.91482	28.0203	93.9049	55.6513	40.1611	222.374	78.522
A360	43.6322	58.7328	9.2271	10.3359	6.66925	3.89171	4.19598	0.613449	18.1282	5.64529	7.18884	10.2377	6.4694	12.2272	2.51348	4.88626	29.6942	102.365	57.0587	40.3617	234.289	78.8625
A361	42.7658	56.377	8.68543	9.95016	5.6366	3.49356	4.02321	0.641675	16.8032	5.98262	7.02738	9.79003	6.16999	11.843	2.20433	4.83596	28.8385	99.1428	54.8664	37.5558	225.068	76.6917
A362	43.2949	55.9393	9.80874	10.2544	5.47944	2.04286	3.82747	0.667432	15.7561	6.68667	6.56746	10.0705	5.83346	11.1259	2.15212	4.56101	27.1028	99.2342	52.6827	37.6559	221.171	74.1
A363	43.086	55.9269	8.62144	9.68661	5.83258	3.5509	4.0101	0.686021	16.6568	5.74032	6.86111	9.77118	6.11179	11.5894	2.37272	4.72135	27.376	99.0129	54.0535	37.4627	222.601	74.5439
A364	28.6921	37.6355	5.43178	6.46367	3.41	2.3378	2.67742	0.589541	10.8411	3.49788	4.48725	6.3874	3.77207	7.66114	1.35784	3.05607	17.9066	66.3276	34.6734	24.0306	146.205	48.1262
A365	29.7035	40.8097	7.22587	6.84939	5.73459	3.5409	3.66453	0.882884	13.3896	4.92616	6.07836	9.85883	5.02587	10.5164	1.85174	4.34309	25.8823	70.5132	46.1312	33.2096	180.284	68.4827
A366	38.2129	49.1954	8.31093	8.39046	6.15949	3.74588	3.79147	0.769151	15.4505	6.1605	6.44325	8.82518	5.46986	11.2633	2.14919	4.72225	27.2947	87.4083	51.6588	35.4319	206.354	72.3282
A367	47.3645	63.0597	9.50651	11.0342	6.91279	4.28761	4.48019	1.30028	19.2616	7.72765	7.80626	11.052	6.5375	13.2212	2.38716	5.30989	30.5316	110.424	62.2512	42.7932	251.781	84.5733
A368	31.244	42.3136	7.51118	6.80471	6.98221	5.03416	4.17451	0.856474	14.6226	5.83342	6.44433	15.3089	5.5003	11.3148	1.89726	4.89792	26.2451	73.5576	50.5106	41.6412	196.985	77.442
A369	37.6249	47.665	7.46286	8.36966	5.491	3.43457	3.39195	0.946032	14.6505	5.93571	5.94815	10.5965	4.97377	10.0504	1.64482	4.14847	23.976	85.2899	47.3518	35.3546	196.31	67.2738
A370	49.9523	65.9638	10.8501	11.7451	7.64768	4.56193	5.18528	0.945561	20.9875	7.60211	9.06735	14.3337	7.34564	15.0549	2.9375	6.25577	37.2356	115.916	69.2508	49.1386	277.672	99.8326
A371	43.4174	56.2636	9.61527	10.0345	7.07309	4.28002	4.40264	0	6.56027	6.99623	7.63917	9.96358	6.32258	13.0372	2.09294	5.61369	32.0058	99.681	48.262	40.9664	225.318	83.6711
A372	45.8335	58.9562	9.66932	10.6487	7.86853	4.28821	3.97532	0.697677	4.91256	6.41461	7.30186	10.1793	5.76804	11.9825	2.27324	5.217	29.5102	104.79	43.8699	42.6541	225.497	78.6468
A373	44.388	58.6969	8.93388	10.1212	5.95242	3.70835	4.26274	1.09782	4.3598	6.63325	7.45019	9.62468	5.9342	12.284	2.37176	5.09391	29.4434	103.085	44.1272	38.3406	220.357	78.8354
A374	50.6458	64.7134	9.81367	11.4232	6.86898	4.06223	4.40853	0.7043	5.08963	6.76268	7.75787	10.6399	6.31624	12.9728	2.57528	5.40443	31.6202	115.359	46.879	42.808	241.779	84.0495
A375	41.5074	52.0872	7.9632	9.15551	5.09019	3.25128	3.57686	0.850595	5.57796	6.56674	6.56829	8.38415	5.23865	10.8995	1.98403	4.62678	25.5265	93.5946	41.4619	33.8443	198.855	69.7946
A376	36.2837	48.3354	7.54677	8.13658	5.35341	3.62452	3.65707	1.14352	4.25792	5.12409	6.36922	8.22784	5.23892	10.8206	1.84769	4.46137	24.989	84.6191	38.1198	32.8891	185.418	67.0788
A377	50.8189	67.8134	11.1173	11.5747	7.65776	4.9303	5.27227	1.22382	5.063	7.78111	9.22288	11.9816	7.55228	15.427	2.00597	6.21465	36.3951	118.632	53.2669	47.2616	262.052	96.5806
A378	34.6164	44.0789	7.09158	7.58398	5.2024	3.39147	3.41988	1.00574	13.6509	5.61334	5.97763	8.21562	4.85475	10.159	1.63557	4.21371	23.9103	78.6954	46.1049	31.4851	184.621	64.5799
A379	46.9606	64.1798	10.6124	10.4506	8.12775	5.50427	5.72349	1.41398	4.36518	8.11886	9.55244	11.5927	7.65478	16.0635	2.90059	6.61875	38.1914	111.14	55.2741	46.2878	258.031	100.693
A380	39.3107	48.0832	7.35488	8.51505	5.16963	3.2841	3.22832	0.888208	6.22234	6.20857	5.76989	7.66191	4.89808	10.2064	1.75097	4.3424	24.5056	87.3939	39.3986	31.9856	187.4	65.3438
A381	28.9742	38.7804	6.69192	6.5859	5.66595	3.74499	3.33137	0.841284	5.01775	5.06508	5.54181	7.10739	4.57156	9.73053	1.54129	4.11845	22.2115	67.7547	35.5865	29.7962	159.521	59.8876
A382	28.9742	38.7804	6.69192	6.5859	5.66595	3.74499	3.33137	0.841284	5.01775	5.06508	5.54181	7.10739	4.57156	9.73053	1.54129	4.11845	22.2115	67.7547	35.5865	29.7962	159.521	59.8876
A383	30.0122	42.5302	6.7686	7.11524	5.12755	3.70901	3.64951	1.29084	13.6111	5.48238	5.83787	10.8638	4.83095	10.3091	1.72018	4.21658	22.2091	72.5424	46.0082	33.5842	179.284	65.47
A384	48.585	64.4357	10.3501	11.2587	7.83986	5.08167	4.88106	1.89024	6.28948	7.36585	8.48379	11.5172	6.94017	14.5009	2.30567	5.79629	33.0486	113.021	51.6822	46.0475	250.57	89.9585
A385	35.0475	48.3622	8.14281	8.25622	6.97598	4.52083	4.02855	1.35271	5.1485	5.96127	6.71475	8.94545	5.53264	11.7823	1.92071	4.78622	25.1332	83.4096	41.8464	36.8413	192.612	70.7765
A386	26.4208	34.1302	5.70884	5.86154	4.48906	3.05739	2.91521	1.04014	4.47157	4.74402	4.89918	6.14106	4.00131	8.59697	1.28103	3.59088	19.0756	60.551	31.585	25.2579	140.425	52.3301
A387	42.9347	55.9499	8.70384	9.74697	6.61382	4.02542	3.97482	1.10735	3.70175	6.2008	7.21512	9.55322	5.70033	11.7859	2.25986	4.81202	27.0771	98.8846	41.6758	38.6433	211.363	74.6043
A388	28.1804	40.3303	5.85937	6.69538	4.31794	3.04766	3.04062	1.56113	12.108	3.36669	4.96527	6.96316	4.11381	8.77966	0.365707	3.34357	16.676	68.5108	37.0427	26.8835	153.715	48.5739
A389	40.3604	52.4398	7.96032	9.15984	5.62183	3.55224	3.68941	1.38159	5.08088	6.0467	6.58404	8.74411	5.16508	11.0312	1.96395	4.43129	25.3516	92.8002	40.3031	35.0383	198.564	69.318
A390	36.617	48.7336	7.71677	8.36111	5.48209	3.56014	3.72646	1.1021	4.85371	6.20252	6.33634	8.40727	5.0888	10.9859	1.90159	4.42215	25.1832	85.3506	39.791	33.5274	188.681	68.5277
A391	41.7017	55.681	8.70659	9.61481	6.37343	3.9653	4.22269	1.05414	4.88694	6.01734	7.28221	9.56511	5.75358	12.3745	2.45847	4.98831	27.5942	97.3827	43.7613	38.2252	212.24	76.0337
A392	42.4728	60.0071	8.53082	10.3615	6.71961	4.31508	4.02415	1.50084	5.48798	5.70815	7.03858	10.1144	5.70223	11.9424	1.98282	4.55035	26.4158	102.48	42.4125	40.0414	216.875	73.4547
A393	26.8345	35.8361	5.93535	6.31093	4.94565	1.47574	2.94726	1.0967	5.13885	4.75175	5.04353	6.25975	3.95764	8.67812	1.16288	3.63065	17.0093	62.6706	32.3634	24.9274	141.015	50.4936
A394	26.4449	35.3143	6.31287	6.18585	5.13667	3.33086	3.30476	0.62707	4.13632	4.90641	5.46603	6.4736	4.29129	9.41735	0.802783	4.05259	20.6004	61.7592	33.0728	27.4398	146.804	56.0105
A395	37.5604	48.0547	7.01985	8.37362	5.02526	3.10431	3.40696	0.954369	4.69024	5.20766	6.1225	7.89204	4.7165	10.0426	1.28336	4.11361	22.4752	85.6151	36.1765	31.4151	180.043	61.8535
A396	40.6718	54.9326	7.88013	9.42892	5.55338	2.9055	3.84923	1.62853	4.36149	5.59756	6.75279	9.01356	5.38486	11.2797	1.85701	4.49524	25.2313	95.6044	39.7287	34.7815	200.824	69.6121
A397	27.191	35.7231	5.98472	6.10521	4.85943	1.64247	3.13814	1.45773	3.77108	4.41197	5.11286	6.41275	4.15229	9.15401	1.84464	3.73585	18.9676	62.9141	32.1827	25.0046	143.665	53.792
A398	31.5078	41.634	7.46192	6.74443	5.0549	3.11094	3.33796	1.25381	12.7231	4.94746	5.7576	9.73191	4.85412	9.96843	0.170916	4.13482	40.654	73.1419	42.5564	32.1041	193.048	80.2193
A399	42.1134	55.3882	9.32142	10.3234	6.15433	3.56761	3.75333	1.4549	16.5467	5.99433	7.35613	9.77207	6.04241	11.8124	0.0670531	4.78592	49.291	97.5016	52.605	39.1388	243.745	95.1214
A400	32.0302	43.5783	8.17089	7.44253	5.45454	3.23546	3.80458	0.955705	14.0569	5.30572	6.81487	9.92466	5.47448	11.0989	0.101598	4.72382	48.4616	75.6085	47.5763	34.2281	210.635	91.9056
A401	47.2433	63.7686	10.712	10.6583	6.78318	3.95835	4.506	1.62528	19.4113	6.96719	8.08146	11.1561	6.69647	13.4688	0.166972	5.42372	57.7304	111.012	60.2159	43.2679	278.357	109.691
A402	25.2896	34.0699	6.43973	5.58838	5.08189	3.17079	3.18834	1.24808	11.0057	0.333023	5.33491	9.96177	4.3743	8.80228	0.111827	3.88529	39.3142	59.3595	33.8473	30.2426	167.2	72.1176
A403	37.7144	52.5707	9.1466	9.51411	5.79409	3.46008	3.93303	1.42324	16.4159	0.446227	7.15522	9.34746	5.77946	11.7376	0.119246	4.82649	50.6113	90.2851	46.4801	37.2623	229.995	90.023
A404	30.5123	40.3987	7.64913	6.72834	5.65531	3.64007	3.48013	1.49247	13.1502	0.291536	5.84553	10.4397	4.95643	10.4825	0.0795877	4.28604	41.7838	70.911	39.0918	34.1126	190.872	78.1651
A405	40.3614	53.3756	9.00934	9.25779	6.18686	3.5517	3.66518	1.35058	16.2202	5.75505	6.73617	9.38404	5.54408	11.2619	0.107293	4.55267	45.9348	93.737	50.1774	37.3897	232.255	89.276
A406	36.2746	45.631	8.36493	8.64973	6.05134	3.26277	3.35157	0.977347	14.6795	5.23943	6.26482	8.20213	5.08824	10.142	0.114409	4.1552	43.1196	81.9057	45.6836	34.5309	209.569	82.3258
A407	34.9017	47.1643	8.56781	7.89859	6.18215	3.54688	3.71182	1.48001	15.369	0.356889	6.46358	8.07135	5.37015	11.0449	0.163378	4.5081	46.8291	82.0661	43.276	34.2668	211.63	82.8074
A408	34.6198	45.457	8.31183	7.7176	5.79904	3.34111	3.75088	0.985211	14.2518	6.04422	6.67257	10.4312	5.24618	10.9816	0.155444	4.78417	47.7119	80.0768	48.136	35.6007	216.262	92.0273
A409	38.0734	51.4139	8.61609	8.95624	7.05201	4.2629	3.38336	1.95782	16.7683	4.68619	5.94996	9.23582	5.0713	10.7472	0.406265	4.20901	39.6659	89.4872	47.8382	38.1231	220.456	79.9716
A410	37.6761	51.2895	8.44681	9.41647	6.93001	3.98641	3.27834	1.12286	15.689	5.10365	6.57319	8.70392	5.06192	10.5951	0.0370017	4.2212	40.8908	88.9656	47.2811	37.4836	219.022	81.1868
A411	37.5197	51.4622	8.32935	8.11719	5.62412	3.7598	3.51504	2.46094	15.2974	4.90971	5.99525	8.91059	5.03403	10.8241	0.0856593	4.25018	42.2069	88.9819	46.3963	34.7411	218.302	82.2164
A412	44.8203	58.0745	9.47044	9.94467	6.71603	3.97546	3.86061	1.60221	17.6273	7.01639	6.96672	10.337	5.60298	11.7744	0.137178	4.83769	49.3315	102.895	53.9627	40.4436	252.096	96.0039
A413	33.4442	43.8451	8.01864	7.51147	5.54078	3.26867	3.76557	1.21686	14.1584	0.336611	6.6543	10.2119	5.22583	10.9544	0.162969	4.69415	48.1556	77.2892	42.1866	34.5515	207.165	86.3958
A414	37.2995	49.6061	8.40991	8.14607	6.14944	3.93233	3.43749	2.49601	15.2674	0.564727	6.08694	8.59968	4.96319	10.7479	0.111069	4.27718	42.8595	86.9056	42.0184	35.2374	212.954	78.2102
A415	40.4108	51.8648	8.47335	8.75696	5.61433	3.36556	3.5493	1.64428	14.9791	6.04282	6.30637	9.21605	5.01809	10.9311	0.151022	4.48695	43.884	92.2756	47.9154	35.4262	224.695	86.0364
A416	27.1316	36.7039	6.6134	6.19553	5.60213	3.69848	2.85288	1.63111	11.8664	4.54074	4.93032	9.87577	4.06312	8.9766	0.0303488	3.59592	33.5217	63.8355	38.0034	31.9853	171.83	69.5345
A417	44.566	58.9341	9.61183	9.77436	6.33969	3.97289	4.15664	1.70145	17.6801	0.372248	7.45359	10.1169	5.79328	12.5632	0.116999	5.0731	51.3646	103.5	49.0525	39.8157	249.591	92.854
A418	27.828	36.4171	6.72458	6.40856	5.58687	3.72955	2.88666	1.62952	12.1123	5.0013	4.99378	10.0502	4.13945	9.19763	0.0423239	3.73694	33.6459	64.245	39.2237	32.4998	174.131	70.8076
A419	32.4531	42.7302	7.84252	7.46566	5.96212	3.68291	3.10668	2.03239	13.4512	0.293818	5.37192	7.78587	4.52648	10.0083	0.112383	4.05337	38.3187	75.1833	37.8175	32.7391	189.198	70.4709
A420	36.8202	46.8635	7.02597	7.89643	4.75357	2.94712	3.13081	1.41288	13.4767	4.40363	5.72439	7.86368	4.42294	9.42988	0.0709889	3.83769	37.5409	83.6837	41.3662	30.4868	197.621	73.2941
A421	38.256	51.544	8.4088	8.70279	6.12258	3.73681	3.5015	1.66569	15.6341	5.50048	5.99775	9.08967	4.88072	10.8181	0.171132	4.31459	42.7988	89.8	47.3169	36.0606	221.144	83.5712
A422	38.4012	48.8857	8.19135	8.33473	5.6235	3.40585	3.59322	1.53541	14.2052	5.86015	6.3788	8.60338	4.88742	10.7791	2.09052	4.50111	43.2742	87.2869	48.7023	34.1588	218.551	86.3747
A423	38.8512	50.6785	7.89642	8.49356	5.46021	3.25281	3.25831	1.6027	13.9945	5.47518	5.79749	8.59268	4.59321	10.1398	1.75574	4.04841	40.87	89.5297	45.8044	33.6957	214.761	81.2725
A424	42.3426	54.2101	9.02629	9.25991	6.94494	3.91231	3.59104	1.53609	15.4827	6.14752	6.7151	9.30477	4.95774	11.0078	2.18133	4.58486	45.5688	96.5527	51.0771	38.4482	236.774	90.4679
A425	44.2279	58.7814	9.76867	10.1629	7.44557	4.72516	3.91193	2.55057	17.3841	0.451546	7.00249	10.4243	5.63416	12.3944	2.09811	4.82906	47.6967	103.009	49.7938	42.5266	249.489	90.5307
A426	45.3391	57.5416	9.37798	9.95233	6.44349	3.85484	3.80354	1.75162	16.4541	0.315654	6.70534	10.3989	5.34344	11.8349	2.69734	4.88814	47.6239	102.881	48.2389	40.0275	244.326	89.8075
A427	27.7593	38.2331	6.50101	6.58528	4.99075	3.32052	3.06171	1.08772	12.1191	4.18426	5.07261	9.61614	4.04729	9.1041	1.60613	3.55529	35.0421	65.9924	39.6887	31.0137	175.886	72.2279
A428	23.8952	32.3285	5.32287	5.42825	4.37566	3.11745	2.4327	1.92726	9.86761	3.40761	4.05697	8.56895	3.19353	7.39302	1.19376	2.89613	25.9427	56.2236	32.0086	26.8132	145.348	56.6527
A429	28.5439	38.5553	6.97044	6.41467	5.47761	3.67157	3.3137	1.59849	12.1445	4.55283	5.36517	10.393	4.24493	9.92818	1.94034	4.01642	38.4171	67.0991	42.1923	32.9272	185.548	78.858
A430	40.0463	54.4514	8.61148	9.1447	5.81885	3.87233	3.70306	2.398	15.8648	5.86391	6.26701	9.54205	5.00696	11.3633	2.38594	4.4709	44.2744	94.4977	51.2228	36.9894	233.085	89.1745
A431	37.6872	49.285	7.78631	8.3682	5.34441	3.31914	3.30976	1.84215	13.7785	5.23747	5.79437	8.52367	4.40722	10.095	2.02636	4.08029	40.2306	86.9722	45.4192	33.3417	211.116	80.395
A432	29.5574	39.1333	7.15391	6.62528	5.99382	4.45785	3.66018	1.76168	12.4774	5.66501	5.36728	12.8102	4.44195	10.6329	2.60728	4.51583	37.6026	68.6907	45.7077	37.0411	194.464	83.6431
A433	35.9694	47.2727	7.79393	8.18473	5.69025	3.6864	3.26191	2.38453	13.8153	5.30496	5.55193	8.41714	4.47805	10.3752	1.86648	4.18855	39.8416	83.242	45.5805	33.7724	208.083	80.0239
A434	38.6928	50.879	8.10854	8.80066	5.77477	3.68022	3.47822	2.24028	14.688	5.18788	5.85943	9.12486	4.62678	10.7991	2.31644	4.3566	42.0161	89.5718	47.8342	35.489	220.63	84.2871
A435	34.1894	45.4482	7.44825	7.8796	5.57743	3.62455	3.04778	2.47311	13.0959	4.79202	5.26438	8.15881	4.19027	9.75875	1.70554	3.95614	37.9625	79.6376	42.763	32.6886	198.573	75.7884
A436	35.3245	46.1878	7.68425	8.15976	5.80685	3.57978	3.22525	1.72731	13.6372	5.17962	5.4641	8.31713	4.27456	9.95688	2.16346	4.02627	39.8199	81.5123	44.7021	33.5478	204.535	79.2019
A437	30.542	40.0118	6.93045	6.97778	5.65285	3.64123	3.03969	2.12227	12.3318	4.80216	5.15233	6.91946	4.10629	9.6025	1.42701	3.90583	36.5098	70.5538	41.328	30.1218	183.675	72.4254
A438	33.5463	42.1604	7.36498	7.13779	4.74221	2.86859	3.3296	0.78326	13.0975	5.83578	6.25743	9.6552	5.24454	10.0012	1.2775	4.33267	42.3386	75.7067	46.0466	31.7688	199.974	84.9429
A439	34.8728	45.6287	7.84692	7.37867	5.27025	3.24545	3.69839	0.771669	14.2337	5.65016	6.7001	10.3948	5.70444	10.8933	1.54226	4.57309	45.6479	80.5015	49.297	34.1361	214.053	91.1061
A440	33.5065	37.0426	7.44047	7.10303	5.46382	2.99955	2.85819	0.876493	12.1313	6.68758	6.09137	6.89388	4.91146	9.54382	0.551277	4.38058	38.7929	70.5491	44.2974	29.9007	187.275	77.8529
A441	37.016	48.1568	8.43398	8.01021	5.64214	3.47151	3.93984	0.848743	15.2012	5.99848	7.31384	11.117	6.03494	11.6515	1.58745	4.87652	48.3545	85.1729	52.664	36.6748	227.655	96.9342
A442	34.4074	43.0858	8.19135	7.43677	6.10208	3.43024	3.51637	0.720209	13.8957	5.522	6.60435	10.0761	5.48164	10.569	1.43372	4.65722	44.7004	77.4932	48.1637	35.2365	209.83	89.0444
A443	36.7091	45.7513	8.44297	7.74651	5.4879	3.15689	3.68563	0.861151	14.1109	6.06315	7.10078	10.6342	5.77873	11.1647	1.46542	4.88728	46.9957	82.4604	50.5711	35.4685	220.042	94.09
A444	33.3635	43.2372	7.56189	7.22007	5.13403	3.14132	3.41707	0.825463	13.5828	5.16841	6.38435	9.88049	5.28409	10.1819	1.34295	4.28243	40.9408	76.6006	46.2269	32.9378	200.949	83.4653
A445	36.5603	47.9226	8.69459	7.8373	6.1161	3.69055	4.01275	0.810504	15.4525	6.08229	7.35023	11.2089	6.19009	11.8623	1.65131	5.03406	49.7822	84.4829	53.6227	37.5475	230.259	99.1614
A446	33.3224	42.7405	7.99214	6.97533	5.6694	3.24064	3.52849	0.786282	13.5306	6.0672	6.74769	9.91594	5.51338	10.5166	1.38872	4.64375	45.7219	76.063	48.408	33.7934	208.301	90.5151
A447	35.2893	44.883	8.06557	7.6409	5.96918	3.47281	3.65409	1.13021	14.5099	5.46668	7.03125	10.6913	5.7379	10.9802	2.11163	4.56728	45.1125	80.1723	50.4049	35.8397	216.314	91.6987
A448	35.8865	46.5293	8.66598	7.56608	6.66952	4.02363	4.09773	0.985221	15.2514	6.46035	7.61982	12.0623	6.39736	12.1153	2.80805	5.27881	49.8326	82.4157	55.9311	38.9875	232.25	102.575
A449	28.6257	37.2404	7.00162	6.12699	5.19074	3.30313	3.49443	0.699521	12.5767	5.61198	6.42819	10.1516	5.35365	10.1594	2.36778	4.38353	42.0936	65.8661	46.8812	31.7741	190.809	86.5498
A450	29.4117	38.4492	6.75568	6.31225	4.88344	3.10254	3.37704	0.894058	12.5304	5.06528	6.15405	9.83509	5.16377	9.84297	2.33681	4.21119	37.3059	67.8609	45.3044	30.889	185.631	79.9151
A451	31.4717	41.0431	7.49775	6.90518	5.3523	3.21021	3.34472	1.08873	13.3979	4.96477	6.38574	9.78552	5.38001	10.3161	0.487415	4.30728	42.1898	72.5147	45.2392	32.751	197.128	83.8166
A452	34.9442	46.7636	7.94323	7.56028	5.65086	3.58193	3.76811	1.20701	14.8877	5.43705	7.2624	11.0342	6.01045	11.3509	2.28195	4.59361	45.8431	81.7078	51.8241	35.7705	220.121	93.8136
A453	29.427	39.9736	7.28564	6.2659	5.6833	3.58527	3.61865	0.97665	13.2055	5.22353	6.6478	10.4864	5.49241	10.5327	2.59888	4.44138	43.8968	69.4006	48.1422	33.3065	199.341	89.3199
A454	31.7784	41.1862	7.15752	6.96226	5.73738	3.35136	3.33169	0.97956	13.1727	5.14615	6.32824	9.85393	5.04942	9.85782	2.07371	4.20981	39.8661	72.9646	45.8378	33.0625	196.042	82.3852
A455	26.4184	33.9126	5.35675	5.52784	3.8876	2.35709	2.41394	0.984578	10.1565	4.75492	4.96278	7.52776	3.94835	7.51767	1.65991	3.14491	30.9052	60.331	36.1451	24.657	155.437	64.4215
A456	36.8004	48.9087	8.31282	8.04706	6.21119	3.89655	4.23825	1.16498	15.8248	5.75064	7.6945	11.8858	6.43087	12.2539	2.96406	5.12025	49.3098	85.7092	56.039	38.3534	234.815	101.41
A457	30.8321	39.2237	6.87075	6.54292	5.08568	3.10751	3.34417	1.03961	12.6086	5.33723	6.54257	9.438	5.19676	10.0132	2.21018	4.26051	41.0543	70.0559	46.1691	31.0449	192.708	84.0528

## Sheet: Table S3
Supplementary Table S3. The content correlation coefficients of any two AAs.
	Asp	Glu	Arg	Ile	Leu	Met	Phe	His	Val	Thr	Ala	Ser	Gly	Pro	Tyr	Cys	Lys	Umami	Bitter	Sweet	THEAA
Asp
Glu	0.985108
Arg	0.408693	0.442037
Ile	0.369192	0.446906	0.561008
Leu	0.743618	0.797735	0.558483	0.845902
Met	0.171643	0.119119	-0.293883	-0.411708	-0.160043
Phe	0.681238	0.738301	0.524848	0.804901	0.957142	-0.0793304
His	0.641823	0.640664	0.157815	0.353113	0.578175	0.213544	0.558847
Val	0.540925	0.60918	0.585773	0.960362	0.908416	-0.314952	0.88553	0.440122
Thr	0.297922	0.349691	0.316474	0.635728	0.618874	-0.113372	0.583814	0.34377	0.590408
Ala	0.364803	0.367289	-0.171089	-0.201002	0.0973917	0.268217	0.115754	0.321394	-0.123777	0.177936
Ser	0.957153	0.96603	0.400254	0.414798	0.752628	0.0941362	0.680173	0.639152	0.553385	0.318313	0.39555
Gly	0.469152	0.510574	0.0199997	-0.0725282	0.279852	0.28661	0.332693	0.38717	0.0440258	0.185381	0.778212	0.507394
Pro	0.196583	0.237699	-0.185814	-0.107171	0.115306	0.20392	0.135108	0.244304	-0.0673232	0.379741	0.828573	0.242876	0.811433
Tyr	0.802081	0.854405	0.461774	0.686093	0.931479	0.0397578	0.935228	0.624615	0.794913	0.594217	0.292337	0.796154	0.475251	0.280522
Cys	0.205979	0.25426	0.113467	0.092859	0.259242	-0.109908	0.198983	0.0709654	0.11731	0.230345	0.381418	0.222711	0.374191	0.462572	0.222052
Lys	0.626651	0.617893	0.623934	0.554784	0.70695	-0.223101	0.613047	0.340696	0.623721	0.461358	0.0283657	0.590157	0.073451	-0.0541327	0.598601	0.270226
Umami	0.995363	0.997078	0.428857	0.414033	0.776641	0.142893	0.715678	0.643546	0.581108	0.327985	0.367542	0.965655	0.494059	0.220312	0.834317	0.233751	0.624066
Bitter	0.675222	0.726655	0.787193	0.855539	0.925723	-0.156436	0.900167	0.560776	0.910506	0.581552	-0.021173	0.675266	0.183564	-0.0131741	0.847399	0.158841	0.711441	0.70649
Sweet	0.590455	0.620302	0.0634507	0.129084	0.446473	0.207204	0.442139	0.499961	0.214314	0.50707	0.89613	0.634474	0.848719	0.857875	0.606391	0.435127	0.27308	0.609334	0.323871
THEAA	0.704059	0.725467	0.630715	0.764651	0.896601	-0.171811	0.827281	0.525782	0.826498	0.657594	0.0672971	0.685722	0.164565	0.0484506	0.805129	0.258293	0.92831	0.718637	0.883098	0.395911
TAA	0.927088	0.945196	0.572487	0.580012	0.877965	0.01265	0.816868	0.636523	0.708909	0.529385	0.36903	0.912707	0.480964	0.273121	0.891357	0.324773	0.793907	0.940644	0.83575	0.654985	0.88754

## Sheet: Table S4
Supplementary Table S4. The additive genetic variance, residual variance, and heritability of each AA content
Trait	Additive genetic variance	Residual variance	h2	Level
Asp	34.2262	15.987	0.682	High
Glu	51.2393	34.0032	0.601	High
Arg	7.32834	6.85107	0.517	High
Ile	1.21006	1.04952	0.536	High
Leu	1.56677	1.89101	0.453	High
Met	0.50596	0.336468	0.601	High
Phe	0.119099	0.472547	0.201	Medium
His	0.958152	0.777632	0.552	High
Val	1.05065	1.46605	0.417	High
Thr	2.2787	1.4882	0.605	High
Ala	3.58171	12.0017	0.23	Medium
Ser	1.77769	1.05249	0.628	High
Gly	0.434962	1.44521	0.231	Medium
Pro	0.233131	1.14959	0.169	Low
Tyr	0.122633	0.25054	0.329	Medium
Cys	0.0626314	0.185073	0.253	Medium
Lys	79.6326	3.51221e-05	0.999	High
Umami AA	168.284	96.1008	0.637	High
Bitter AA	31.4659	44.2274	0.416	High
Sweet AA	14.5216	32.0757	0.312	Medium
THEAA	143.447	41.802	0.774	High
TAA	741.14	459.479	0.617	High

## Sheet: Table S5
Supplementary Table S5. The associated SNPs and candidate genes to each AA content
Trait	Number of associated SNPs under the significant threshold	Number of associated SNPs under the suggestive threshold	PVE range	Number of candidate genes around 300 kb downstream and upstream of associated SNPs
Ala	62	287	5.47%-10.54%	4298
Arg	18	99	5.48%-10.18%	1519
Asp	2	55	5.48%-7.38%	758
Cys	27	171	5.49%-9.57%	2324
Glu	2	46	5.47%-8.07%	738
Gly	42	197	5.47%-9.83%	2664
His	21	131	5.48%-8.67%	1470
Ile	28	165	5.47%-9.33%	2557
Leu	11	74	5.48%-8.74%	984
Lys	17	150	5.47%-10.14%	2020
Met	18	163	5.48%-10.38%	2255
Phe	8	68	5.48%-9.59%	953
Pro	55	330	5.47%-11.4%	3981
Ser	8	88	5.48%-7.69%	663
Val	10	99	5.48%-10.36%	1510
Thr	11	141	5.47%-8.28%	2290
Tyr	11	78	5.48%-7.98%	902
Umami AA	2	55	5.48%-7.72%	813
Bitter AA	9	94	5.47%-9.18%	1545
Sweet AA	25	182	5.48%-10.57%	2444
THEAA	9	121	5.48%-9.16%	1998
TAA	3	67	5.49%-9.54%	908

## Sheet: Table S6
Supplementary Table S6. The functions of associated SNPs to their closest genes
Associated.SNPs	Trait	chr	p.value	PVE	Regions	Closest genes	Closest Gene Accession	Closest Gene Annotation
NC_056572.1_11061491	Ile|Leu	A1	1.64e-05|1.56e-05	5.94%|5.97%	intergenic	LOC109074737|LOC122140423	109074737|122140423	protein sprouty homolog 2-like|uncharacterized LOC122140423
NC_056572.1_18143960	Cys	A1	2.46e-05	0.057	intergenic	chst10|LOC109091028	109103860|109091028	carbohydrate sulfotransferase 10|uncharacterized protein LOC109091028
NC_056572.1_18311459	Cys	A1	1.75e-05	0.059	intronic	LOC109051366	109051366	male-specific lethal 3 homolog
NC_056572.1_18382541	Cys	A1	3.16e-05	0.0555	intergenic	LOC109051394|ednrba	109051394|109072488	uncharacterized LOC109051394|endothelin receptor Ba
NC_056572.1_18395660	Pro	A1	8.04e-06	0.0636	intergenic	LOC109051394|ednrba	109051394|109072488	uncharacterized LOC109051394|endothelin receptor Ba
NC_056572.1_18471546	Cys	A1	2.23e-06	0.0712	intergenic	ednrba|LOC109071682	109072488|109071682	endothelin receptor Ba|uncharacterized LOC109071682
NC_056572.1_18521091	Cys	A1	1.84e-05	0.0587	upstream	LOC109085847	109085847	LON peptidase N-terminal domain and RING finger protein 2-like
NC_056572.1_19825288	Asp|Ser|Umami	A1	2.52e-05|8.29e-06|3.38e-05	5.69%|6.34%|5.51%	intronic	LOC109069270	109069270	E3 ubiquitin-protein ligase MARCHF4
NC_056572.1_20586912	Thr	A1	3.09e-05	0.0556	intronic	LOC109095398	109095398	metal transporter CNNM2-like
NC_056572.1_20586915	Thr	A1	4.67e-06	0.0668	intronic	LOC109095398	109095398	metal transporter CNNM2-like
NC_056572.1_20586923	Thr	A1	2.33e-05	0.0573	intronic	LOC109095398	109095398	metal transporter CNNM2-like
NC_056572.1_20586940	Thr	A1	1.15e-05	0.0615	intronic	LOC109095398	109095398	metal transporter CNNM2-like
NC_056572.1_20586941	Thr	A1	1.15e-05	0.0615	intronic	LOC109095398	109095398	metal transporter CNNM2-like
NC_056572.1_20586942	Thr	A1	1.15e-05	0.0615	intronic	LOC109095398	109095398	metal transporter CNNM2-like
NC_056572.1_21570695	Ala	A1	1.44e-05	0.0602	intronic	LOC109064757|LOC109094305	109064757|109094305	CD99 antigen-like protein 2|dehydrogenase/reductase SDR family member on chromosome X
NC_056572.1_22196248	Sweet	A1	3.54e-05	0.0548	intronic	LOC109052917	109052917	ephrin type-A receptor 6-like
NC_056572.1_23036936	Thr	A1	7.37e-06	0.0641	intergenic	LOC122145294|LOC109107784	122145294|109107784	U6 snRNA-associated Sm-like protein LSm6|POU domain, class 4, transcription factor 2-like
NC_056572.1_26751393	Lys	A1	3.50e-05	0.0549	intronic	ctnna2	109081489	catenin alpha-2
NC_056572.1_26846010	Ala	A1	1.92e-05	0.0585	intronic	ctnna2	109081489	catenin alpha-2
NC_056572.1_28410231	TAA	A1	2.72e-05	0.0564	downstream	LOC122145647	122145647	chromobox protein homolog 2-like
NC_056572.1_28973157	Cys	A1	2.55e-05	0.0568	intronic	LOC109073766	109073766	patatin-like phospholipase domain-containing protein 6
NC_056572.1_29071935	Cys	A1	4.29e-06	0.0673	intergenic	LOC109055099|LOC109060196	109055099|109060196	rho guanine nucleotide exchange factor 7-like|transcription factor Sox-1b-like
NC_056572.1_29071948	Cys	A1	6.03e-06	0.0653	intergenic	LOC109055099|LOC109060196	109055099|109060196	rho guanine nucleotide exchange factor 7-like|transcription factor Sox-1b-like
NC_056572.1_30017571	His	A1	3.62e-06	0.0683	downstream	LOC109105239	109105239	VPS10 domain-containing receptor SorCS1
NC_056572.1_30231472	Bitter	A1	2.61e-05	0.0566	intergenic	LOC109105239|cxcl18b	109105239|109113659	VPS10 domain-containing receptor SorCS1|chemokine (C-X-C motif) ligand 18b
NC_056572.1_30231473	Bitter	A1	2.61e-05	0.0566	intergenic	LOC109105239|cxcl18b	109105239|109113659	VPS10 domain-containing receptor SorCS1|chemokine (C-X-C motif) ligand 18b
NC_056572.1_30231474	Bitter	A1	2.61e-05	0.0566	intergenic	LOC109105239|cxcl18b	109105239|109113659	VPS10 domain-containing receptor SorCS1|chemokine (C-X-C motif) ligand 18b
NC_056572.1_30431503	Cys	A1	1.12e-05	0.0617	UTR5	zgc:175214	109066330	RING finger protein 122
NC_056572.1_30570668	Ala	A1	1.57e-05	0.0596	intergenic	cracdlb|lef1	109097378|109094918	CRACD-like protein|lymphoid enhancer-binding factor 1
NC_056572.1_30778020	Phe	A1	2.46e-05	0.057	intronic	tbck	109086762	TBC domain-containing protein kinase-like protein
NC_056572.1_30842290	Ala	A1	1.61e-06	0.0731	intergenic	aimp1a|dkk2	109054087|109057316	aminoacyl tRNA synthase complex-interacting multifunctional protein 1a|dickkopf-related protein 2
NC_056572.1_30915245	Ile	A1	3.42e-05	0.055	exonic	pkd2	109062676	polycystin-2
NC_056572.1_31234369	Met	A1	2.36e-05	0.0572	intronic	LOC109053051|LOC109055918	109053051|109055918	ESF1 homolog|BTB/POZ domain-containing protein 3
NC_056572.1_31240564	His	A1	1.91e-05	0.0585	intronic	LOC109055918	109055918	BTB/POZ domain-containing protein 3
NC_056572.1_31552771	Cys	A1	2.09e-05	0.0579	intronic	ppp3r1b	109106453	calcineurin subunit B type 1b
NC_056572.1_31815917	Ala	A1	9.79e-06	0.0624	UTR5	rab3da	109073674	RAB3D, member RAS oncogene family, a
NC_056572.1_31815932	Ala	A1	1.04e-05	0.0621	UTR5	rab3da	109073674	RAB3D, member RAS oncogene family, a
NC_056572.1_31815935	Ala	A1	8.69e-06	0.0631	UTR5	rab3da	109073674	RAB3D, member RAS oncogene family, a
NC_056572.1_31815940	Ala	A1	1.03e-05	0.0622	UTR5	rab3da	109073674	RAB3D, member RAS oncogene family, a
NC_056572.1_31815961	Ala|Sweet	A1	3.63e-06|1.30e-05	6.83%|6.08%	UTR5	rab3da	109073674	RAB3D, member RAS oncogene family, a
NC_056572.1_33002619	Thr	A1	3.40e-05	0.0551	intergenic	LOC109113093|LOC109097215	109113093|109097215	piggyBac transposable element-derived protein 4-like|TBC1 domain family member 9-like
NC_056572.1_33585622	Thr	A1	3.01e-05	0.0558	intronic	LOC109107845	109107845	somatostatin receptor type 5-like
NC_056572.1_7217641	Ala	A1	1.21e-05	0.0612	downstream	LOC109081871	109081871	mitochondrial pyruvate carrier 2-like
NC_056573.1_11330490	Ile	A2	5.45e-06	0.0659	ncRNA_intronic	LOC109103681	109103681	inhibin beta A chain-like
NC_056573.1_1149504	Leu	A2	1.86e-05	0.0586	ncRNA_intronic	LOC122135225	122135225	rho-associated protein kinase 1-like
NC_056573.1_11750494	Thr	A2	3.17e-05	0.0555	intergenic	LOC109100544|LOC109053127	109100544|109053127	collagen alpha-1(XVIII) chain-like|solute carrier family 12 member 7-like
NC_056573.1_15156244	Pro|Sweet	A2	1.69e-05|5.84e-06	5.92%|6.55%	intergenic	LOC109090765|LOC109101556	109090765|109101556	EMILIN-2-like|glucagon family neuropeptides-like
NC_056573.1_15156252	Pro|Sweet	A2	1.69e-05|5.84e-06	5.92%|6.55%	intergenic	LOC109090765|LOC109101556	109090765|109101556	EMILIN-2-like|glucagon family neuropeptides-like
NC_056573.1_15156260	Pro|Sweet	A2	1.33e-05|7.03e-06	6.06%|6.44%	intergenic	LOC109090765|LOC109101556	109090765|109101556	EMILIN-2-like|glucagon family neuropeptides-like
NC_056573.1_17694836	Ile	A2	2.43e-05	0.0571	intronic	LOC109085123	109085123	tenascin-N-like
NC_056573.1_21802363	His	A2	3.45e-05	0.055	intronic	LOC122134396	122134396	NACHT, LRR and PYD domains-containing protein 1 homolog
NC_056573.1_21802365	His	A2	3.45e-05	0.055	intronic	LOC122134396	122134396	NACHT, LRR and PYD domains-containing protein 1 homolog
NC_056573.1_21821501	Asp|Glu|Umami	A2	3.39e-05|3.59e-05|3.25e-05	5.51%|5.47%|5.53%	intronic	LOC109085535	109085535	kin of IRRE-like protein 1
NC_056573.1_22216225	THEAA	A2	1.80e-05	0.0588	intronic	LOC109063669	109063669	dol-P-Man:Man(5)GlcNAc(2)-PP-Dol alpha-1,3-mannosyltransferase
NC_056573.1_23421660	Thr	A2	3.47e-05	0.055	intronic	LOC109099094	109099094	uncharacterized protein LOC109099094
NC_056573.1_23421662	Thr	A2	3.47e-05	0.055	intronic	LOC109099094	109099094	uncharacterized protein LOC109099094
NC_056573.1_23421680	Thr	A2	3.21e-05	0.0554	intronic	LOC109099094	109099094	uncharacterized protein LOC109099094
NC_056573.1_23421683	Thr	A2	3.21e-05	0.0554	intronic	LOC109099094	109099094	uncharacterized protein LOC109099094
NC_056573.1_23421690	Thr	A2	2.23e-05	0.0576	intronic	LOC109099094	109099094	uncharacterized protein LOC109099094
NC_056573.1_23421691	Thr	A2	2.23e-05	0.0576	intronic	LOC109099094	109099094	uncharacterized protein LOC109099094
NC_056573.1_23421699	Thr	A2	2.23e-05	0.0576	intronic	LOC109099094	109099094	uncharacterized protein LOC109099094
NC_056573.1_23421700	Thr	A2	2.23e-05	0.0576	intronic	LOC109099094	109099094	uncharacterized protein LOC109099094
NC_056573.1_23551137	Gly	A2	2.93e-05	0.0559	downstream	LOC109057329	109057329	period circadian protein homolog 2-like
NC_056573.1_27141342	Sweet	A2	1.58e-05	0.0596	intronic	LOC109058347	109058347	protein unc-13 homolog A-like
NC_056573.1_27141362	Sweet	A2	3.38e-05	0.0551	intronic	LOC109058347	109058347	protein unc-13 homolog A-like
NC_056573.1_27339157	Tyr|Bitter	A2	1.08e-05|1.31e-05	6.18%|6.07%	intronic	LOC109101107	109101107	leucine-rich repeat and immunoglobulin-like domain-containing nogo receptor-interacting protein 3
NC_056573.1_27375750	Gly	A2	8.89e-06	0.063	intergenic	LOC109058561|LOC109062558	109058561|109062558	uncharacterized LOC109058561|uncharacterized LOC109062558
NC_056573.1_3116068	His	A2	1.61e-05	0.0595	upstream	LOC109054719	109054719	uncharacterized protein LOC109054719
NC_056573.1_5656132	Met	A2	3.29e-05	0.0553	intergenic	LOC122146958|LOC109076172	122146958|109076172	uncharacterized LOC122146958|BMP/retinoic acid-inducible neural-specific protein 3-like
NC_056573.1_6976180	Pro	A2	2.48e-05	0.0569	intronic	LOC109074434	109074434	uncharacterized protein LOC109074434
NC_056573.1_7572656	Ala|Sweet	A2	1.19e-05|3.33e-05	6.13%|5.52%	upstream	LOC109071344	109071344	proline-rich extensin-like protein EPR1
NC_056573.1_8354628	Asp|Glu|Leu|Phe|Ser|Tyr|Umami|Bitter|TAA|THEAA	A2	2.23e-06|4.38e-07|1.05e-06|1.01e-05|8.42e-07|2.45e-06|8.03e-07|2.21e-06|3.55e-08|1.75e-05	7.12%|8.07%|7.56%|6.22%|7.69%|7.06%|7.72%|9.54%|5.90%	intronic	LOC109078151	109078151	uncharacterized protein LOC109078151
NC_056574.1_1013525	Lys|THEAA	A3	1.49e-05|5.39e-06	5.99%|6.60%	intronic	hip1rb	109101119	huntingtin interacting protein 1 related b
NC_056574.1_1314813	Ile|Leu|Phe|Val|Tyr	A3	3.93e-06|7.79e-06|2.58e-06|4.01e-06|3.35e-05	6.78%|6.38%|7.03%|6.77%|5.52%	intronic	LOC109086483	109086483	neuronal migration protein doublecortin-like
NC_056574.1_14675197	Bitter	A3	2.13e-05	0.0578	intronic	LOC109048154	109048154	rho GTPase-activating protein 44-like
NC_056574.1_1549124	Met	A3	1.80e-05	0.0588	ncRNA_intronic	LOC122138923	122138923	uncharacterized LOC122138923
NC_056574.1_16810389	Ala	A3	1.99e-05	0.0582	intergenic	LOC122136647|LOC109046170	122136647|109046170	uncharacterized LOC122136647|protein ELFN1-like
NC_056574.1_21136085	Cys	A3	1.07e-05	0.0619	intergenic	LOC109048039|tnrc6c1	109048039|109085419	septin-9-like|trinucleotide repeat-containing gene 6C protein
NC_056574.1_2317048	Ile|Leu|Phe	A3	1.52e-05|3.42e-05|3.47e-05	5.98%|5.50%|5.49%	intronic	LOC109076009	109076009	serine protease 27-like
NC_056574.1_26060589	Thr	A3	3.07e-05	0.0557	intergenic	znf385c|LOC109067147	109082611|109067147	zinc finger protein 385D|probable ATP-dependent RNA helicase DHX58
NC_056574.1_3123745	Thr	A3	1.94e-05	0.0584	ncRNA_intronic	LOC122138911	122138911	uncharacterized LOC122138911
NC_056574.1_31482626	Bitter	A3	3.14e-05	0.0555	intronic	LOC122138284	122138284	protein SCO1 homolog, mitochondrial
NC_056574.1_3232604	THEAA	A3	1.72e-05	0.0591	intergenic	LOC122134453|LOC109110766	122134453|109110766	DNA-directed RNA polymerases I, II, and III subunit RPABC2-like|GTPase IMAP family member 8-like
NC_056574.1_35457782	Thr	A3	9.75e-06	0.0625	intergenic	LOC109082325|LOC109085403	109082325|109085403	deoxynucleoside triphosphate triphosphohydrolase SAMHD1-like|E3 ubiquitin/ISG15 ligase TRIM25-like
NC_056574.1_35457783	Thr	A3	9.75e-06	0.0625	intergenic	LOC109082325|LOC109085403	109082325|109085403	deoxynucleoside triphosphate triphosphohydrolase SAMHD1-like|E3 ubiquitin/ISG15 ligase TRIM25-like
NC_056574.1_37208460	His	A3	2.05e-05	0.0581	intergenic	LOC109070142|LOC109068430	109070142|109068430	uncharacterized protein LOC109070142|SWI/SNF chromatin-remodeling complex subunit SNF5-like
NC_056574.1_4726144	Ala	A3	2.73e-05	0.0564	intergenic	LOC109099057|LOC109052546	109099057|109052546	phospholipase B-like 1|phosphomannomutase 1-like
NC_056574.1_5957465	Pro	A3	1.11e-05	0.0617	intronic	LOC122135614	122135614	uncharacterized protein LOC122135614
NC_056574.1_6007304	Thr	A3	6.62e-06	0.0647	ncRNA_intronic	LOC109054599	109054599	uncharacterized LOC109054599
NC_056574.1_627236	Gly|Pro	A3	2.41e-05|3.32e-05	5.71%|5.52%	intergenic	tbx3a|LOC109091118	109059961|109091118	T-box transcription factor TBX3a|mediator of RNA polymerase II transcription subunit 13-like
NC_056574.1_7327359	Thr	A3	1.16e-05	0.0614	intergenic	LOC109104446|elac2	109104446|109047557	protein shisa-6-like|zinc phosphodiesterase ELAC protein 2
NC_056574.1_7492002	Cys	A3	2.25e-05	0.0575	intronic	LOC122135622	122135622	butyrophilin-like protein 2
NC_056574.1_8547325	Thr	A3	2.28e-06	0.071	ncRNA_intronic	LOC122138665	122138665	CREB-binding protein-like
NC_056574.1_8773337	Phe	A3	1.34e-05	0.0606	ncRNA_intronic	LOC109064870	109064870	heat shock protein 75 kDa, mitochondrial-like
NC_056575.1_1145154	Gly	A4	1.68e-05	0.0592	intronic	LOC109044976	109044976	glutamate receptor ionotropic, kainate 2
NC_056575.1_11505416	Ile|Leu|Val	A4	2.63e-05|3.44e-05|2.17e-05	5.66%|5.50%|5.77%	intergenic	LOC109072455|LOC122139398	109072455|122139398	KICSTOR complex protein ITFG2-like|nuclear receptor-interacting protein 2-like
NC_056575.1_11558243	Ile|Leu|Val	A4	1.53e-06|3.15e-05|3.49e-06	7.34%|5.55%|6.85%	intronic	LOC109071546	109071546	N-acetylglucosamine-1-phosphotransferase subunits alpha/beta
NC_056575.1_11558249	Ile|Val	A4	2.71e-06|6.21e-06	7.00%|6.51%	intronic	LOC109071546	109071546	N-acetylglucosamine-1-phosphotransferase subunits alpha/beta
NC_056575.1_11558253	Ile|Val	A4	9.33e-06|1.76e-05	6.27%|5.90%	intronic	LOC109071546	109071546	N-acetylglucosamine-1-phosphotransferase subunits alpha/beta
NC_056575.1_11558259	Ile|Val	A4	9.37e-06|2.41e-05	6.27%|5.71%	intronic	LOC109071546	109071546	N-acetylglucosamine-1-phosphotransferase subunits alpha/beta
NC_056575.1_11558261	Ile|Val	A4	6.81e-06|2.18e-05	6.46%|5.77%	intronic	LOC109071546	109071546	N-acetylglucosamine-1-phosphotransferase subunits alpha/beta
NC_056575.1_11566060	Pro	A4	3.02e-05	0.0558	splicing	LOC109071546	109071546	N-acetylglucosamine-1-phosphotransferase subunits alpha/beta
NC_056575.1_13299779	Lys	A4	3.22e-05	0.0554	intronic	LOC109065183	109065183	voltage-dependent calcium channel subunit alpha-2/delta-1-like
NC_056575.1_185450	Ala|Pro	A4	3.74e-07|8.71e-06	8.16%|6.31%	intronic	LOC122139429	122139429	parathyroid hormone-related protein-like
NC_056575.1_18574647	Leu	A4	2.96e-05	0.0559	intergenic	LOC109076417|LOC109094858	109076417|109094858	uncharacterized LOC109076417|guanylate-binding protein 6-like
NC_056575.1_19247042	Met	A4	3.57e-05	0.0548	intergenic	LOC109070880|LOC109086366	109070880|109086366	uncharacterized protein K02A2.6-like|CD209 antigen-like protein C
NC_056575.1_20958841	Arg	A4	3.39e-05	0.0551	intronic	LOC109055444	109055444	NACHT, LRR and PYD domains-containing protein 12-like
NC_056575.1_21330691	Ala|Sweet	A4	2.78e-05|1.82e-05	5.63%|5.88%	intronic	LOC109073685	109073685	NACHT, LRR and PYD domains-containing protein 3-like
NC_056575.1_21464188	Ala|Cys	A4	1.29e-06|1.22e-06	7.44%|7.47%	intergenic	LOC109073685|LOC109060760	109073685|109060760	NACHT, LRR and PYD domains-containing protein 3-like|uncharacterized protein LOC109060760
NC_056575.1_22898019	Asp|Umami	A4	1.99e-05|3.17e-05	5.82%|5.55%	intergenic	trnar-ucu|LOC122140926	109099818|122140926	tRNA-Arg|C-type lectin BfL-2-like
NC_056575.1_28403231	Ile	A4	8.11e-06	0.0636	intergenic	LOC122141745|LOC122141742	122141745|122141742	uncharacterized LOC122141745|uncharacterized LOC122141742
NC_056575.1_29623334	Pro	A4	2.32e-05	0.0573	ncRNA_intronic	LOC109073071	109073071	guanylate-binding protein 1-like
NC_056575.1_30393149	TAA	A4	1.52e-05	0.0598	intergenic	LOC122141014|LOC122140655	122141014|122140655	polyunsaturated fatty acid 5-lipoxygenase-like|uncharacterized LOC122140655
NC_056575.1_30393156	TAA	A4	1.97e-05	0.0583	intergenic	LOC122141014|LOC122140655	122141014|122140655	polyunsaturated fatty acid 5-lipoxygenase-like|uncharacterized LOC122140655
NC_056575.1_30393186	TAA	A4	2.66e-05	0.0565	intergenic	LOC122141014|LOC122140655	122141014|122140655	polyunsaturated fatty acid 5-lipoxygenase-like|uncharacterized LOC122140655
NC_056575.1_30697016	Ile	A4	3.42e-05	0.055	intergenic	LOC109081879|LOC122141025	109081879|122141025	C-type mannose receptor 2-like|NLR family CARD domain-containing protein 3-like
NC_056575.1_3202358	His	A4	3.57e-05	0.0548	intergenic	LOC122139640|LOC109065517	122139640|109065517	uncharacterized LOC122139640|prosaposin receptor GPR37-like
NC_056575.1_32397348	Arg	A4	1.06e-05	0.062	intergenic	LOC122140663|LOC109083644	122140663|109083644	zinc finger BED domain-containing protein 4-like|uncharacterized LOC109083644
NC_056575.1_33364832	Met	A4	1.04e-05	0.0621	ncRNA_intronic	LOC109059524	109059524	Fc receptor-like protein 5
NC_056575.1_33364842	Met	A4	3.06e-05	0.0557	ncRNA_intronic	LOC109059524	109059524	Fc receptor-like protein 5
NC_056575.1_33779175	His|Ser	A4	5.23e-06|2.98e-05	6.61%|5.59%	intergenic	LOC122139273|LOC122140771	122139273|122140771	uncharacterized protein C14orf93 homolog|uncharacterized LOC122140771
NC_056575.1_35631889	Ala	A4	9.44e-06	0.0627	intergenic	LOC109091130|LOC109050260	109091130|109050260	transmembrane protein 19-like|solute carrier organic anion transporter family member 1C1-like
NC_056575.1_36225113	Arg	A4	1.74e-05	0.059	ncRNA_intronic	LOC109075698	109075698	scavenger receptor cysteine-rich type 1 protein M130-like
NC_056575.1_3633990	Pro	A4	2.67e-05	0.0565	intronic	LOC109045659	109045659	receptor-type tyrosine-protein phosphatase zeta-like
NC_056575.1_4685820	Ile|Thr|Bitter	A4	1.24e-05|2.10e-06|1.06e-05	6.11%|7.15%|6.20%	intergenic	LOC109065444|LOC122139369	109065444|122139369	interferon-related developmental regulator 1-like|dedicator of cytokinesis protein 4-like
NC_056575.1_5337379	His	A4	1.45e-05	0.0601	intergenic	LOC109079246|LOC109048684	109079246|109048684	scavenger receptor cysteine-rich type 1 protein M130-like|zinc finger protein AEBP2-like
NC_056575.1_5578181	Gly	A4	1.62e-05	0.0594	intergenic	LOC109102753|LOC109060508	109102753|109060508	dedicator of cytokinesis protein 4-like|leucine-rich repeat neuronal protein 3-like
NC_056575.1_5578182	Gly	A4	1.62e-05	0.0594	intergenic	LOC109102753|LOC109060508	109102753|109060508	dedicator of cytokinesis protein 4-like|leucine-rich repeat neuronal protein 3-like
NC_056575.1_6472418	Thr	A4	2.96e-05	0.0559	intergenic	adipor2|LOC122139229	109063641|122139229	adiponectin receptor protein 2|uncharacterized LOC122139229
NC_056575.1_7562305	Met	A4	2.61e-05	0.0566	intronic	LOC109071791	109071791	cadherin-like and PC-esterase domain-containing protein 1
NC_056575.1_7922838	Pro	A4	5.09e-06	0.0663	intronic	LOC109089152	109089152	semaphorin-3aa
NC_056575.1_932291	Gly|Pro	A4	4.69e-06|1.44e-05	6.68%|6.02%	intronic	LOC122139457	122139457	transcription factor ETV6-like
NC_056576.1_13982843	Ala	A5	2.22e-07	0.0847	intronic	LOC109084155	109084155	myelin proteolipid protein-like
NC_056576.1_14439742	Tyr	A5	2.21e-05	0.0576	intronic	eif4a1b	109089966	eukaryotic translation initiation factor 4A1B
NC_056576.1_17142791	Phe	A5	2.40e-05	0.0571	intergenic	LOC109090613|LOC109083914	109090613|109083914	junctional adhesion molecule A-like|ubiquitin-associated and SH3 domain-containing protein B-like
NC_056576.1_18047046	Ala	A5	4.98e-06	0.0664	intronic	LOC109084356	109084356	multiple epidermal growth factor-like domains protein 9
NC_056576.1_18047047	Ala	A5	5.71e-06	0.0656	intronic	LOC109084356	109084356	multiple epidermal growth factor-like domains protein 9
NC_056576.1_18916162	Leu|Phe|Tyr	A5	9.36e-06|2.15e-05|2.57e-05	6.27%|5.78%|5.67%	intronic	LOC109061980	109061980	5'-AMP-activated protein kinase catalytic subunit alpha-1-like
NC_056576.1_20923819	Cys	A5	1.73e-05	0.0591	intergenic	LOC109084977|LOC109058827	109084977|109058827	STING ER exit protein-like|ephrin-B1-like
NC_056576.1_22839110	Gly	A5	2.07e-05	0.058	intronic	LOC109077366	109077366	anthrax toxin receptor 2-like
NC_056576.1_25902998	Thr	A5	2.39e-05	0.0572	intronic	LOC109081532	109081532	ras GTPase-activating protein 1-like
NC_056576.1_26523156	Thr	A5	1.24e-05	0.061	intergenic	LOC122145065|LOC122145066	122145065|122145066	uncharacterized LOC122145065|uncharacterized LOC122145066
NC_056576.1_27111423	Thr	A5	1.75e-05	0.059	intergenic	LOC109087441|LOC109087451	109087441|109087451	SMC5-SMC6 complex localization factor protein 1-like|multiple C2 and transmembrane domain-containing protein 1-like
NC_056576.1_27111429	Thr	A5	6.91e-06	0.0645	intergenic	LOC109087441|LOC109087451	109087441|109087451	SMC5-SMC6 complex localization factor protein 1-like|multiple C2 and transmembrane domain-containing protein 1-like
NC_056576.1_27915509	Cys	A5	1.15e-05	0.0615	intergenic	LOC109064774|LOC109087132	109064774|109087132	repulsive guidance molecule B-like|myogenesis-regulating glycosidase-like
NC_056576.1_2925915	Cys	A5	1.41e-05	0.0603	intergenic	LOC109056707|LOC109066171	109056707|109066171	uncharacterized LOC109056707|PR domain zinc finger protein 12-like
NC_056576.1_29685665	Ile|Val	A5	1.20e-06|2.49e-05	7.48%|5.69%	intergenic	LOC109045905|LOC109086556	109045905|109086556	ubiquitin carboxyl-terminal hydrolase 2-like|ceramide synthase-like
NC_056576.1_30015492	Cys	A5	3.09e-05	0.0556	intronic	LOC109063898	109063898	active breakpoint cluster region-related protein-like
NC_056576.1_30349487	Ile|Val	A5	3.39e-07|1.08e-05	8.22%|6.19%	intronic	LOC109060218	109060218	AP-1 complex subunit beta-1-like
NC_056576.1_31022955	Ala|Sweet	A5	2.92e-06|2.15e-05	6.96%|5.78%	intergenic	LOC109060224|LOC109063403	109060224|109063403	peroxisome assembly protein 12-like|POU domain, class 3, transcription factor 3-B-like
NC_056576.1_32291527	Ala	A5	6.33e-08	0.092	intronic	LOC109081411	109081411	acetyl-CoA carboxylase 1-like
NC_056576.1_32513274	Ile|Val	A5	4.44e-06|3.48e-05	6.71%|5.49%	intronic	LOC122145089	122145089	transmembrane protein 132E
NC_056576.1_32568472	Ile|Val	A5	2.33e-06|3.33e-05	7.09%|5.52%	intronic	LOC122145089	122145089	transmembrane protein 132E
NC_056576.1_33272558	Ala	A5	3.60e-05	0.0547	intergenic	mis12|mcama	109071483|109087656	protein MIS12 homolog|cell surface glycoprotein MUC18
NC_056576.1_33422113	Ile	A5	2.92e-05	0.056	exonic	LOC109065115	109065115	forkhead box protein N5-like
NC_056576.1_33502866	Ile	A5	1.82e-05	0.0588	intronic	nrgna	109065089	neurogranin
NC_056576.1_33505250	Ile	A5	1.83e-05	0.0587	intronic	nrgna	109065089	neurogranin
NC_056576.1_33517711	Ile	A5	1.80e-05	0.0588	intergenic	nrgna|LOC109101262	109065089|109101262	neurogranin|D(2)-like dopamine receptor
NC_056576.1_33653169	Ile|Val	A5	3.89e-06|2.51e-05	6.79%|5.69%	intergenic	nrgna|LOC109101262	109065089|109101262	neurogranin|D(2)-like dopamine receptor
NC_056576.1_3485064	Ala	A5	1.24e-05	0.061	intergenic	LOC109074527|LOC109053230	109074527|109053230	endoplasmic reticulum chaperone BiP-like|uncharacterized protein LOC109053230
NC_056576.1_35176524	Ile|Val	A5	1.53e-05|1.57e-05	5.98%|5.96%	intergenic	kntc1|LOC122145094	109072689|122145094	kinetochore-associated protein 1|uncharacterized LOC122145094
NC_056576.1_35859622	Thr	A5	1.11e-05	0.0617	intronic	LOC109056589	109056589	leucine-rich repeat transmembrane protein FLRT1-like
NC_056576.1_3599848	Lys|THEAA	A5	1.26e-05|1.60e-05	6.10%|5.95%	intronic	cita	109099666	citron Rho-interacting kinase
NC_056576.1_36491679	Ala	A5	1.93e-05	0.0584	intronic	LOC109081415	109081415	E3 ubiquitin-protein ligase RNF167-like
NC_056576.1_37344601	Ala	A5	2.69e-05	0.0565	intronic	LOC109054416	109054416	smoothelin-like
NC_056576.1_37344603	Ala	A5	2.69e-05	0.0565	intronic	LOC109054416	109054416	smoothelin-like
NC_056576.1_38554143	Ile	A5	1.46e-06	0.0737	intronic	LOC109067613	109067613	astrotactin-2-like
NC_056576.1_38736387	Arg	A5	1.41e-06	0.0739	intronic	LOC109067613	109067613	astrotactin-2-like
NC_056576.1_38736395	Arg	A5	3.08e-06	0.0693	intronic	LOC109067613	109067613	astrotactin-2-like
NC_056576.1_38736396	Arg	A5	8.11e-06	0.0636	intronic	LOC109067613	109067613	astrotactin-2-like
NC_056576.1_38736402	Arg	A5	1.80e-07	0.0859	intronic	LOC109067613	109067613	astrotactin-2-like
NC_056576.1_38736405	Arg	A5	1.14e-07	0.0886	intronic	LOC109067613	109067613	astrotactin-2-like
NC_056576.1_38736433	Arg	A5	1.17e-07	0.0885	intronic	LOC109067613	109067613	astrotactin-2-like
NC_056576.1_38736437	Arg	A5	4.44e-07	0.0806	intronic	LOC109067613	109067613	astrotactin-2-like
NC_056576.1_38736438	Arg|Lys|THEAA	A5	1.17e-08|1.24e-08|2.30e-07	10.18%|10.14%|8.45%	intronic	LOC109067613	109067613	astrotactin-2-like
NC_056576.1_38736443	Arg|Lys|Bitter|THEAA	A5	2.77e-07|1.63e-06|3.47e-05|6.09e-07	8.34%|7.30%|5.50%|7.88%	intronic	LOC109067613	109067613	astrotactin-2-like
NC_056576.1_38860848	Leu	A5	2.72e-05	0.0564	intronic	LOC109067613	109067613	astrotactin-2-like
NC_056576.1_4752604	His	A5	2.55e-05	0.0568	UTR3	LOC109049875	109049875	zinc finger HIT domain-containing protein 3-like
NC_056576.1_4968278	Bitter|TAA|THEAA	A5	6.85e-06|2.28e-05|2.15e-05	6.45%|5.74%|5.78%	intergenic	LOC109102975|LOC109096113	109102975|109096113	cystatin-A-like|ras-specific guanine nucleotide-releasing factor RalGPS1
NC_056576.1_6291541	Pro|Sweet	A5	3.21e-06|3.17e-05	6.90%|5.55%	intronic	LOC109072880	109072880	LIM/homeobox protein LMX-1.2-like
NC_056576.1_9493143	Phe|Tyr|Bitter	A5	2.93e-05|7.68e-06|1.65e-05	5.59%|6.39%|5.93%	intergenic	LOC109089413|LOC109111755	109089413|109111755	neuropeptide FF receptor 1-like|uncharacterized LOC109111755
NC_056577.1_10061558	Ile	A6	3.43e-05	0.055	intronic	LOC109056066	109056066	sorcin-like
NC_056577.1_10936591	His	A6	1.05e-05	0.0621	intronic	LOC109096555	109096555	arf-GAP with GTPase, ANK repeat and PH domain-containing protein 1
NC_056577.1_12006427	Arg	A6	1.62e-05	0.0595	intronic	setd5	109073546	histone-lysine N-methyltransferase SETD5
NC_056577.1_12006439	Arg	A6	5.70e-06	0.0656	intronic	setd5	109073546	histone-lysine N-methyltransferase SETD5
NC_056577.1_12006445	Arg	A6	5.70e-06	0.0656	intronic	setd5	109073546	histone-lysine N-methyltransferase SETD5
NC_056577.1_12270417	Asp	A6	3.36e-05	0.0551	intergenic	nprl2|LOC109074425	109105776|109074425	GATOR complex protein NPRL2|uncharacterized LOC109074425
NC_056577.1_13211077	Ala	A6	3.18e-05	0.0555	intronic	LOC122145291	122145291	endonuclease V-like
NC_056577.1_14562650	Arg	A6	3.16e-05	0.0555	intronic	usp43a	109076777	ubiquitin carboxyl-terminal hydrolase 43
NC_056577.1_14562653	Arg	A6	3.11e-05	0.0556	intronic	usp43a	109076777	ubiquitin carboxyl-terminal hydrolase 43
NC_056577.1_14958668	Ile|Bitter	A6	2.94e-06|1.13e-05	6.95%|6.16%	intergenic	LOC122145297|LOC109091338	122145297|109091338	ubiquitin carboxyl-terminal hydrolase 43-like|TBC1 domain family member 24-like
NC_056577.1_16404047	Ala	A6	1.52e-05	0.0598	intergenic	LOC109053653|LOC109091769	109053653|109091769	barH-like 2 homeobox protein|DBIRD complex subunit ZNF326-like
NC_056577.1_16523789	Ile|Val	A6	3.35e-05|2.75e-05	5.52%|5.63%	intronic	LOC109095998	109095998	serine/threonine-protein kinase N2-like
NC_056577.1_1688242	Gly	A6	3.49e-05	0.0549	intergenic	LOC109053313|LOC122145249	109053313|122145249	E3 ubiquitin-protein ligase KEG-like|uncharacterized LOC122145249
NC_056577.1_17143875	Pro	A6	1.67e-05	0.0593	upstream	LOC109113685	109113685	FERM, ARHGEF and pleckstrin domain-containing protein 2-like
NC_056577.1_17223599	Lys	A6	1.56e-05	0.0597	intronic	LOC109091752	109091752	cysteine protease ATG4B
NC_056577.1_17223600	Lys	A6	1.11e-05	0.0617	intronic	LOC109091752	109091752	cysteine protease ATG4B
NC_056577.1_17223603	Lys	A6	1.49e-05	0.06	intronic	LOC109091752	109091752	cysteine protease ATG4B
NC_056577.1_17223623	Lys	A6	9.00e-06	0.0629	intronic	LOC109091752	109091752	cysteine protease ATG4B
NC_056577.1_19017883	His	A6	6.61e-06	0.0648	upstream	tp63	109099566	tumor protein 63
NC_056577.1_19663964	Lys	A6	1.69e-05	0.0592	intronic	LOC109084421	109084421	disks large homolog 1-like
NC_056577.1_21252796	Thr	A6	2.30e-05	0.0574	intronic	LOC109098472	109098472	phosphatidylinositol 3-kinase regulatory subunit gamma
NC_056577.1_21252801	Thr	A6	2.95e-05	0.0559	intronic	LOC109098472	109098472	phosphatidylinositol 3-kinase regulatory subunit gamma
NC_056577.1_2422519	Cys	A6	1.51e-05	0.0599	intronic	LOC109082340	109082340	RNA-binding protein 26-like
NC_056577.1_31174530	Thr	A6	7.48e-06	0.064	upstream	nufip1	122145364	nuclear fragile X mental retardation-interacting protein 1
NC_056577.1_3121501	His	A6	7.85e-06	0.0637	intronic	LOC109112947	109112947	receptor-type tyrosine-protein phosphatase F-like
NC_056577.1_3121529	His	A6	8.80e-06	0.0631	intronic	LOC109112947	109112947	receptor-type tyrosine-protein phosphatase F-like
NC_056577.1_31934617	Ala|Pro|Sweet	A6	1.51e-06|1.21e-05|1.97e-06	7.34%|6.12%|7.19%	intronic	LOC109072621	109072621	dynactin subunit 2
NC_056577.1_31954720	Gly|Pro|Sweet	A6	1.78e-05|1.77e-08|1.39e-05	5.89%|9.94%|6.04%	downstream	LOC109072582	109072582	kinesin heavy chain-like
NC_056577.1_31954724	Pro|Sweet	A6	5.38e-08|3.21e-05	9.29%|5.54%	downstream	LOC109072582	109072582	kinesin heavy chain-like
NC_056577.1_31954734	Gly|Pro|Sweet	A6	9.13e-06|1.30e-08|6.82e-06	6.29%|10.12%|6.46%	downstream	LOC109072582	109072582	kinesin heavy chain-like
NC_056577.1_31954739	Pro|Sweet	A6	4.09e-08|1.64e-05	9.45%|5.94%	downstream	LOC109072582	109072582	kinesin heavy chain-like
NC_056577.1_31954743	Ala|Gly|Pro|Sweet	A6	2.97e-05|2.27e-06|1.38e-09|2.26e-06	5.59%|7.11%|11.40%	downstream	LOC109072582	109072582	kinesin heavy chain-like
NC_056577.1_3278620	His	A6	2.96e-05	0.0559	intergenic	LOC109112947|szt2	109112947|109044989	receptor-type tyrosine-protein phosphatase F-like|KICSTOR complex protein SZT2
NC_056577.1_3278640	His	A6	2.94e-05	0.0559	intergenic	LOC109112947|szt2	109112947|109044989	receptor-type tyrosine-protein phosphatase F-like|KICSTOR complex protein SZT2
NC_056577.1_3278652	His	A6	3.46e-05	0.055	intergenic	LOC109112947|szt2	109112947|109044989	receptor-type tyrosine-protein phosphatase F-like|KICSTOR complex protein SZT2
NC_056577.1_32838733	Tyr	A6	3.25e-05	0.0553	intergenic	LOC109079965|LOC122145436	109079965|122145436	cadherin-22-like|U6 spliceosomal RNA
NC_056577.1_3331968	Ala	A6	1.01e-05	0.0623	intronic	szt2	109044989	KICSTOR complex protein SZT2
NC_056577.1_3487264	Cys	A6	1.80e-05	0.0588	intronic	LOC109086007	109086007	pre-B-cell leukemia transcription factor 1
NC_056577.1_3487301	Cys	A6	1.07e-05	0.0619	intronic	LOC109086007	109086007	pre-B-cell leukemia transcription factor 1
NC_056577.1_3575806	Lys	A6	2.03e-05	0.0581	exonic	LOC109113090	109113090	5'-AMP-activated protein kinase subunit gamma-1-like
NC_056577.1_3575810	Lys	A6	3.19e-05	0.0555	exonic	LOC109113090	109113090	5'-AMP-activated protein kinase subunit gamma-1-like
NC_056577.1_4458439	His	A6	4.15e-06	0.0675	intronic	LOC109047043	109047043	thioredoxin reductase 1, cytoplasmic-like
NC_056577.1_4649844	His	A6	3.13e-05	0.0556	intronic	LOC109072822	109072822	E3 ubiquitin-protein ligase TRIM39-like
NC_056577.1_5058514	Thr	A6	2.55e-05	0.0568	intergenic	LOC109091023|LOC122145257	109091023|122145257	zinc finger E-box-binding homeobox 2-like|uncharacterized LOC122145257
NC_056577.1_5129375	His	A6	1.52e-05	0.0598	intergenic	LOC109091023|LOC122145257	109091023|122145257	zinc finger E-box-binding homeobox 2-like|uncharacterized LOC122145257
NC_056577.1_5385229	Ala	A6	3.01e-05	0.0558	intergenic	LOC109074070|LOC109092100	109074070|109092100	voltage-dependent T-type calcium channel subunit alpha-1I-like|GRB2-related adapter protein 2-like
NC_056577.1_5670520	Pro	A6	2.85e-05	0.0561	intergenic	LOC122134601|LOC122134220	122134601|122134220	receptor-type tyrosine-protein phosphatase delta-like|eukaryotic translation initiation factor 4 gamma 1-like
NC_056578.1_10162205	Thr	A7	3.04e-05	0.0557	intronic	LOC122145578	122145578	transcription factor E2F8-like
NC_056578.1_13037469	Arg	A7	2.24e-05	0.0576	intergenic	LOC122145773|LOC109050273	122145773|109050273	olfactory receptor 51I2-like|uncharacterized LOC109050273
NC_056578.1_14822693	Ser|Tyr	A7	2.01e-05|1.55e-05	5.82%|5.97%	intronic	LOC109093705	109093705	exocyst complex component 6B-like
NC_056578.1_14822700	Phe|Tyr	A7	3.28e-05|7.53e-06	5.53%|6.40%	intronic	LOC109093705	109093705	exocyst complex component 6B-like
NC_056578.1_14822702	Phe|Tyr	A7	3.28e-05|7.53e-06	5.53%|6.40%	intronic	LOC109093705	109093705	exocyst complex component 6B-like
NC_056578.1_14822705	Phe|Tyr	A7	3.28e-05|7.53e-06	5.53%|6.40%	intronic	LOC109093705	109093705	exocyst complex component 6B-like
NC_056578.1_14822724	Phe|Tyr	A7	2.15e-05|6.28e-06	5.78%|6.51%	intronic	LOC109093705	109093705	exocyst complex component 6B-like
NC_056578.1_14822729	Leu|Phe|Tyr	A7	3.57e-05|1.19e-05|3.54e-06	5.48%|6.13%|6.84%	intronic	LOC109093705	109093705	exocyst complex component 6B-like
NC_056578.1_14822730	Tyr	A7	8.59e-06	0.0632	intronic	LOC109093705	109093705	exocyst complex component 6B-like
NC_056578.1_14822735	Phe|Ser|Tyr|TAA	A7	2.69e-05|5.19e-06|3.41e-06|2.10e-05	5.64%|6.62%|6.87%|5.79%	intronic	LOC109093705	109093705	exocyst complex component 6B-like
NC_056578.1_1559825	Met	A7	8.54e-06	0.0632	intronic	LOC109075737	109075737	rho guanine nucleotide exchange factor 11-like
NC_056578.1_18585010	Ile	A7	3.31e-05	0.0552	intronic	LOC109079510	109079510	immunoglobulin superfamily DCC subclass member 4-like
NC_056578.1_18585026	Ile|Val	A7	7.38e-06|3.50e-05	6.41%|5.49%	intronic	LOC109079510	109079510	immunoglobulin superfamily DCC subclass member 4-like
NC_056578.1_19386093	Thr	A7	2.18e-05	0.0577	intronic	LOC109063077	109063077	coronin-2B
NC_056578.1_19847458	Lys	A7	1.17e-05	0.0614	intergenic	LOC109046196|LOC109063125	109046196|109063125	dual specificity mitogen-activated protein kinase kinase 5-like|mothers against decapentaplegic homolog 3
NC_056578.1_20328656	Tyr	A7	7.34e-06	0.0641	downstream	LOC109102083|LOC109102658	109102083|109102658	epithelial splicing regulatory protein 2-like|nuclear factor of activated T-cells, cytoplasmic 3-like
NC_056578.1_20606866	Arg	A7	3.06e-06	0.0693	intronic	LOC109078023	109078023	tubulin polymerization-promoting protein family member 3-like
NC_056578.1_22590105	Met	A7	1.93e-05	0.0584	exonic	LOC109096915	109096915	low choriolytic enzyme-like
NC_056578.1_2339119	Thr	A7	3.53e-05	0.0549	intergenic	LOC109091233|LOC109065918	109091233|109065918	butyrophilin subfamily 1 member A1-like|uncharacterized LOC109065918
NC_056578.1_2380602	Bitter	A7	1.77e-05	0.0589	downstream	LOC109091241	109091241	uncharacterized LOC109091241
NC_056578.1_27498282	His	A7	3.11e-05	0.0556	intronic	LOC109093790	109093790	neural-cadherin-like
NC_056578.1_27499859	Cys	A7	1.13e-05	0.0616	intronic	LOC109093790	109093790	neural-cadherin-like
NC_056578.1_28202621	Ala	A7	2.12e-05	0.0579	intronic	LOC109083500	109083500	N-acetyl-beta-glucosaminyl-glycoprotein 4-beta-N-acetylgalactosaminyltransferase 1-like
NC_056578.1_28202622	Ala	A7	3.20e-05	0.0554	intronic	LOC109083500	109083500	N-acetyl-beta-glucosaminyl-glycoprotein 4-beta-N-acetylgalactosaminyltransferase 1-like
NC_056578.1_28381469	Cys	A7	2.85e-05	0.0561	intronic	LOC109101252	109101252	serine/threonine-protein kinase BRSK2-like
NC_056578.1_2901103	Tyr	A7	3.36e-05	0.0551	intergenic	LOC109066686|LOC122145510	109066686|122145510	fucolectin-like|pentraxin fusion protein-like
NC_056578.1_29299041	Arg	A7	3.06e-05	0.0557	intronic	LOC109094324	109094324	katanin p80 WD40 repeat-containing subunit B1
NC_056578.1_29299053	Arg	A7	3.27e-05	0.0553	intronic	LOC109094324	109094324	katanin p80 WD40 repeat-containing subunit B1
NC_056578.1_30554481	Ala|Gly|Pro	A7	2.29e-05|3.44e-05|1.44e-06	5.74%|5.50%|7.37%	upstream	LOC109084096	109084096	protocadherin-7-like
NC_056578.1_30554485	Ala|Pro	A7	1.42e-05|1.21e-06	6.02%|7.48%	upstream	LOC109084096	109084096	protocadherin-7-like
NC_056578.1_30564723	His	A7	8.42e-06	0.0633	intergenic	LOC109084096|LOC122145835	109084096|122145835	protocadherin-7-like|U6 spliceosomal RNA
NC_056578.1_30564733	His	A7	6.43e-06	0.0649	intergenic	LOC109084096|LOC122145835	109084096|122145835	protocadherin-7-like|U6 spliceosomal RNA
NC_056578.1_30887028	Gly|Sweet	A7	2.30e-05|5.96e-06	5.74%|6.54%	intergenic	LOC122145835|LOC122145786	122145835|122145786	U6 spliceosomal RNA|putative nuclease HARBI1
NC_056578.1_31052481	His	A7	1.69e-06	0.0728	downstream	LOC109110414	109110414	stromal interaction molecule 2-like
NC_056578.1_31052493	His	A7	3.70e-06	0.0682	downstream	LOC109110414	109110414	stromal interaction molecule 2-like
NC_056578.1_31124273	Gly|Pro|Sweet	A7	3.81e-06|2.28e-05|1.47e-05	6.80%|5.74%|6.00%	UTR3	LOC109109857	109109857	cholecystokinin receptor type A-like
NC_056578.1_31134401	Pro	A7	3.29e-05	0.0553	intronic	LOC109109858	109109858	recombining binding protein suppressor of hairless-like
NC_056578.1_31138403	Pro|Sweet	A7	9.65e-06|3.53e-05	6.25%|5.49%	intronic	LOC109109858	109109858	recombining binding protein suppressor of hairless-like
NC_056578.1_31164644	His	A7	1.49e-05	0.0599	intronic	LOC109109858	109109858	recombining binding protein suppressor of hairless-like
NC_056578.1_31915464	Pro	A7	1.05e-05	0.062	intronic	LOC109088198	109088198	1-phosphatidylinositol 4,5-bisphosphate phosphodiesterase beta-3-like
NC_056578.1_32018583	Gly|Pro	A7	1.94e-05|1.37e-06	5.84%|7.40%	intronic	LOC109088227	109088227	sodium/calcium exchanger 1-like
NC_056578.1_3252654	Ile	A7	1.98e-05	0.0583	intergenic	LOC122145513|LOC109055466	122145513|109055466	NACHT, LRR and PYD domains-containing protein 3-like|transmembrane protein 235-like
NC_056578.1_33133528	Ala	A7	3.54e-05	0.0548	intergenic	LOC109082997|LOC109093140	109082997|109093140	uncharacterized protein KIAA0895-like|uncharacterized LOC109093140
NC_056578.1_33411201	Thr	A7	2.09e-05	0.058	intergenic	LOC122145792|LOC109082600	122145792|109082600	secretory phospholipase A2 receptor-like|C-type lectin mannose-binding isoform
NC_056578.1_33411202	Thr	A7	3.60e-05	0.0547	intergenic	LOC122145792|LOC109082600	122145792|109082600	secretory phospholipase A2 receptor-like|C-type lectin mannose-binding isoform
NC_056578.1_35490335	Ala	A7	2.91e-05	0.056	intronic	LOC109093704	109093704	piezo-type mechanosensitive ion channel component 1-like
NC_056578.1_35530705	Cys	A7	1.06e-05	0.062	intronic	LOC109071532	109071532	E3 ubiquitin-protein ligase RNF166
NC_056578.1_35531578	Cys	A7	3.27e-05	0.0553	intronic	LOC109071532	109071532	E3 ubiquitin-protein ligase RNF166
NC_056578.1_3771989	Pro	A7	1.40e-05	0.0603	intronic	LOC109108042	109108042	neurexin-1-beta-like
NC_056578.1_37831740	Ala|Pro	A7	3.24e-05|5.72e-06	5.54%|6.56%	intergenic	LOC109095025|tmem176l.3b	109095025|122145689	polypeptide N-acetylgalactosaminyltransferase 18-like|membrane-spanning 4-domains subfamily A member 12
NC_056578.1_37852009	Ala|Pro	A7	3.56e-06|1.96e-05	6.84%|5.83%	intergenic	LOC109095025|tmem176l.3b	109095025|122145689	polypeptide N-acetylgalactosaminyltransferase 18-like|membrane-spanning 4-domains subfamily A member 12
NC_056578.1_37905083	Gly	A7	3.23e-05	0.0554	intronic	LOC109060600	109060600	eukaryotic translation initiation factor 4 gamma 2-like
NC_056578.1_38315439	Cys	A7	1.16e-05	0.0614	UTR5	cpne7	109109398	copine-7
NC_056578.1_39050981	His	A7	2.17e-06	0.0713	intergenic	LOC122145694|LOC109103272	122145694|109103272	uncharacterized protein LOC122145694|hepatocyte nuclear factor 4-beta-like
NC_056578.1_39120038	His	A7	1.85e-05	0.0587	intergenic	LOC109103272|LOC109060091	109103272|109060091	hepatocyte nuclear factor 4-beta-like|cysteine-rich secretory protein LCCL domain-containing 2-like
NC_056578.1_39251550	Pro	A7	1.93e-05	0.0584	intronic	LOC109073724	109073724	PH domain leucine-rich repeat-containing protein phosphatase 2-like
NC_056578.1_39412415	Cys	A7	5.28e-06	0.0661	intronic	LOC109102477	109102477	rap1 GTPase-GDP dissociation stimulator 1
NC_056578.1_39824404	Cys	A7	3.48e-05	0.0549	intronic	LOC109054659	109054659	adhesion G protein-coupled receptor A3-like
NC_056578.1_39933165	Thr	A7	1.90e-05	0.0585	intergenic	LOC109094955|LOC122145695	109094955|122145695	cytosolic beta-glucosidase-like|uncharacterized LOC122145695
NC_056578.1_40072422	Pro	A7	3.11e-06	0.0692	intergenic	LOC109082684|dhx15	109082684|109094272	peroxisome proliferator-activated receptor gamma coactivator 1-alpha-like|pre-mRNA-splicing factor ATP-dependent RNA helicase DHX15
NC_056578.1_40212317	Gly	A7	1.69e-05	0.0592	intergenic	LOC109082684|dhx15	109082684|109094272	peroxisome proliferator-activated receptor gamma coactivator 1-alpha-like|pre-mRNA-splicing factor ATP-dependent RNA helicase DHX15
NC_056578.1_40915680	Ala	A7	4.33e-06	0.0673	intronic	LOC109085877	109085877	low-density lipoprotein receptor-related protein 4-like
NC_056578.1_40915720	Ala	A7	3.74e-06	0.0681	intronic	LOC109085877	109085877	low-density lipoprotein receptor-related protein 4-like
NC_056578.1_41018806	His	A7	1.18e-05	0.0613	intronic	LOC109065430	109065430	signal-induced proliferation-associated protein 1-like
NC_056578.1_41090748	Pro	A7	3.60e-05	0.0547	intronic	LOC109045914	109045914	RAS guanyl-releasing protein 2-like
NC_056578.1_41090863	Pro	A7	1.48e-05	0.06	UTR5	LOC109045914	109045914	RAS guanyl-releasing protein 2-like
NC_056578.1_41243382	Pro	A7	3.08e-05	0.0556	intronic	LOC109065520	109065520	probable E3 ubiquitin-protein ligase HECTD4
NC_056578.1_41670226	Pro	A7	1.87e-05	0.0586	intronic	LOC109049531	109049531	adhesion G protein-coupled receptor L3-like
NC_056578.1_41830761	Ala|Pro	A7	3.38e-05|2.14e-05	5.51%|5.78%	intronic	LOC109070726	109070726	phospholipid-transporting ATPase ABCA1-like
NC_056578.1_41830763	Ala|Pro	A7	3.38e-05|2.14e-05	5.51%|5.78%	intronic	LOC109070726	109070726	phospholipid-transporting ATPase ABCA1-like
NC_056578.1_41830769	Ala|Pro	A7	2.08e-05|1.54e-05	5.80%|5.98%	intronic	LOC109070726	109070726	phospholipid-transporting ATPase ABCA1-like
NC_056578.1_42027383	His	A7	1.52e-05	0.0598	intergenic	LOC109064462|LOC109064461	109064462|109064461	sodium/potassium/calcium exchanger 2-like|high affinity immunoglobulin epsilon receptor subunit alpha-like
NC_056578.1_42152479	Lys|THEAA	A7	3.19e-05|3.58e-05	5.55%|5.48%	intergenic	LOC109064461|LOC122145803	109064461|122145803	high affinity immunoglobulin epsilon receptor subunit alpha-like|AMP deaminase 3-like
NC_056578.1_42566505	Sweet	A7	3.16e-05	0.0555	ncRNA_intronic	LOC122145699	122145699	uncharacterized LOC122145699
NC_056578.1_43042923	Lys	A7	2.41e-05	0.0571	intergenic	LOC122145699|LOC122145702	122145699|122145702	uncharacterized LOC122145699|endonuclease domain-containing 1 protein-like
NC_056578.1_43382495	Pro	A7	2.35e-05	0.0573	intergenic	LOC122145806|LOC109086646	122145806|109086646	astrocytic phosphoprotein PEA-15-like|calsequestrin-1-like
NC_056578.1_43410970	Pro	A7	2.61e-05	0.0566	intronic	LOC109086646	109086646	calsequestrin-1-like
NC_056578.1_43956479	THEAA	A7	1.71e-05	0.0591	intergenic	LOC109059201|LOC109056765	109059201|109056765	leucine rich adaptor protein 1-like|receptor-type tyrosine-protein phosphatase delta-like
NC_056578.1_44038200	Pro	A7	1.35e-05	0.0605	intergenic	LOC109059201|LOC109056765	109059201|109056765	leucine rich adaptor protein 1-like|receptor-type tyrosine-protein phosphatase delta-like
NC_056578.1_44087131	Bitter	A7	1.38e-05	0.0604	ncRNA_intronic	LOC109056765	109056765	receptor-type tyrosine-protein phosphatase delta-like
NC_056578.1_44091238	Pro	A7	3.45e-05	0.055	ncRNA_intronic	LOC109056765	109056765	receptor-type tyrosine-protein phosphatase delta-like
NC_056578.1_44097510	Pro	A7	2.43e-05	0.0571	ncRNA_intronic	LOC109056765	109056765	receptor-type tyrosine-protein phosphatase delta-like
NC_056578.1_44125683	Ala|Pro|Sweet	A7	6.33e-07|2.58e-05|9.38e-07	7.86%|5.67%|7.63%	ncRNA_intronic	LOC109056765	109056765	receptor-type tyrosine-protein phosphatase delta-like
NC_056578.1_44221311	His	A7	8.59e-06	0.0632	ncRNA_intronic	LOC109056765	109056765	receptor-type tyrosine-protein phosphatase delta-like
NC_056578.1_44293388	Cys	A7	9.69e-06	0.0625	ncRNA_intronic	LOC109056765	109056765	receptor-type tyrosine-protein phosphatase delta-like
NC_056578.1_44946713	Lys	A7	3.14e-05	0.0555	intronic	LOC109113072	109113072	Fc receptor-like protein 5
NC_056578.1_46140279	Ala|Pro	A7	1.81e-05|5.99e-06	5.88%|6.53%	intergenic	LOC122145726|LOC109048499	122145726|109048499	uncharacterized LOC122145726|uncharacterized protein LOC109048499
NC_056578.1_46169262	Met	A7	1.87e-05	0.0586	intronic	LOC122145821	122145821	sialoadhesin-like
NC_056578.1_46169264	Met	A7	8.47e-06	0.0633	intronic	LOC122145821	122145821	sialoadhesin-like
NC_056578.1_46317733	Ala|Pro	A7	3.37e-05|1.91e-05	5.51%|5.85%	intergenic	LOC109109676|LOC122145741	109109676|122145741	sterile alpha motif domain-containing protein 9-like|histone H2B-like
NC_056578.1_46872673	Ala	A7	2.04e-06	0.0717	ncRNA_intronic	LOC109067817	109067817	protein FAM78A-like
NC_056578.1_4706191	Lys|THEAA	A7	1.68e-05|2.63e-05	5.93%|5.66%	intergenic	LOC109095674|LOC109062736	109095674|109062736	C-type lectin galactose-binding isoform|fucolectin-5-like
NC_056578.1_47089400	Gly	A7	5.72e-06	0.0656	intronic	LOC109073947	109073947	G-protein-signaling modulator 1-like
NC_056578.1_5544753	Lys	A7	1.18e-05	0.0613	intronic	LOC109084605	109084605	serine/threonine-protein kinase 38-like
NC_056578.1_5552014	Lys	A7	2.42e-06	0.0707	exonic	LOC109084605	109084605	serine/threonine-protein kinase 38-like
NC_056578.1_5813039	Met	A7	1.69e-05	0.0592	downstream	LOC122145561	122145561	uncharacterized LOC122145561
NC_056578.1_620714	Thr	A7	1.36e-05	0.0605	intergenic	slc12a10.1|LOC109059382	109089906|109059382	solute carrier family 12 member 10, tandem duplicate 1|macrophage mannose receptor 1-like
NC_056578.1_8748706	Ile	A7	3.05e-05	0.0557	intronic	LOC109050130	109050130	endophilin-A3-like
NC_056578.1_8835192	Gly|Pro|Cys|Sweet	A7	1.60e-06|3.46e-08|2.40e-05|2.50e-06	7.31%|9.55%|5.71%|7.05%	intronic	LOC109063025	109063025	synaptotagmin-7-like
NC_056578.1_8835197	Gly|Pro|Sweet	A7	6.05e-06|4.50e-07|3.18e-05	6.53%|8.06%|5.55%	intronic	LOC109063025	109063025	synaptotagmin-7-like
NC_056578.1_8835226	Gly|Pro|Sweet	A7	3.84e-06|4.98e-07|9.64e-06	6.80%|8.00%|6.25%	intronic	LOC109063025	109063025	synaptotagmin-7-like
NC_056578.1_8835231	Gly|Pro|Sweet	A7	3.84e-06|4.98e-07|9.64e-06	6.80%|8.00%|6.25%	intronic	LOC109063025	109063025	synaptotagmin-7-like
NC_056578.1_8835238	Gly|Pro|Sweet	A7	2.66e-06|4.32e-07|5.66e-06	7.01%|8.08%|6.57%	intronic	LOC109063025	109063025	synaptotagmin-7-like
NC_056578.1_8835239	Gly|Pro|Sweet|TAA	A7	1.28e-06|2.30e-07|3.81e-06|3.37e-05	7.44%|8.45%|6.80%|5.51%	intronic	LOC109063025	109063025	synaptotagmin-7-like
NC_056578.1_8835251	Gly|Pro|Cys|Sweet	A7	1.33e-06|2.42e-07|3.30e-05|5.06e-06	7.42%|8.42%|5.52%|6.63%	intronic	LOC109063025	109063025	synaptotagmin-7-like
NC_056578.1_8835252	Gly|Pro|Cys|Sweet	A7	1.33e-06|2.42e-07|3.30e-05|5.06e-06	7.42%|8.42%|5.52%|6.63%	intronic	LOC109063025	109063025	synaptotagmin-7-like
NC_056578.1_8835316	Met	A7	8.93e-08	0.09	intronic	LOC109063025	109063025	synaptotagmin-7-like
NC_056579.1_10076798	Ile	A8	1.48e-05	0.06	intronic	mllt1a	109095389	protein ENL
NC_056579.1_10194179	His	A8	5.31e-06	0.0661	intronic	mknk2b	109071096	MAP kinase-interacting serine/threonine-protein kinase 2b
NC_056579.1_10268935	Gly	A8	2.60e-05	0.0567	intronic	mfsd12b	109060836	major facilitator superfamily domain-containing protein 12
NC_056579.1_10268936	Sweet	A8	2.02e-05	0.0582	intronic	mfsd12b	109060836	major facilitator superfamily domain-containing protein 12
NC_056579.1_10472599	Ala	A8	1.28e-05	0.0609	intronic	LOC109061954	109061954	uncharacterized protein LOC109061954
NC_056579.1_10472608	Ala|Gly|Pro|Sweet	A8	2.36e-05|2.46e-05|3.55e-06|1.79e-05	5.72%|5.70%|6.84%|5.89%	intronic	LOC109061954	109061954	uncharacterized protein LOC109061954
NC_056579.1_10492089	Glu	A8	2.92e-05	0.056	intronic	tmco1	109104872	calcium load-activated calcium channel
NC_056579.1_10544678	Ala|Pro	A8	1.14e-05|3.14e-07	6.15%|8.27%	intronic	col2a1a	109058461	collagen, type II, alpha 1a
NC_056579.1_10548707	Bitter	A8	1.99e-05	0.0583	intronic	col2a1a	109058461	collagen, type II, alpha 1a
NC_056579.1_10780742	His	A8	2.42e-06	0.0707	intronic	ajap1	109095396	adherens junction-associated protein 1
NC_056579.1_10780766	His	A8	1.13e-06	0.0751	intronic	ajap1	109095396	adherens junction-associated protein 1
NC_056579.1_10780781	His	A8	8.94e-07	0.0765	intronic	ajap1	109095396	adherens junction-associated protein 1
NC_056579.1_11065586	Ile	A8	2.25e-05	0.0575	intronic	nphp4	109094934	nephrocystin-4
NC_056579.1_11124537	Ile	A8	2.87e-05	0.0561	downstream	mad2l2	109085230	mitotic spindle assembly checkpoint protein MAD2B
NC_056579.1_11636374	Lys	A8	1.36e-05	0.0605	exonic	LOC109072692	109072692	nucleolar protein 4-like
NC_056579.1_12871639	Met	A8	3.06e-05	0.0557	intronic	LOC109095267	109095267	cadherin EGF LAG seven-pass G-type receptor 3-like
NC_056579.1_15230966	Arg	A8	1.18e-05	0.0614	intergenic	LOC109053285|LOC109086248	109053285|109086248	apical junction component 1 homolog|uncharacterized LOC109086248
NC_056579.1_1572423	TAA	A8	1.36e-05	0.0605	intronic	LOC109054210	109054210	F-box/LRR-repeat protein 17-like
NC_056579.1_1572432	Gly|Pro	A8	1.90e-05|2.66e-05	5.85%|5.65%	intronic	LOC109054210	109054210	F-box/LRR-repeat protein 17-like
NC_056579.1_1573357	Arg	A8	1.40e-05	0.0603	intronic	LOC109054210	109054210	F-box/LRR-repeat protein 17-like
NC_056579.1_15954941	Pro	A8	4.79e-06	0.0667	intergenic	LOC122145934|LOC109094936	122145934|109094936	zinc finger and BTB domain-containing protein 34-like|LIM/homeobox protein LMX-1.2-like
NC_056579.1_16660957	Met	A8	4.17e-06	0.0675	intronic	LOC109070212	109070212	RIMS-binding protein 2-like
NC_056579.1_17060551	Arg	A8	1.64e-05	0.0594	intronic	LOC109095313	109095313	refilin-A-like
NC_056579.1_17260954	Ile|Val	A8	7.51e-06|1.72e-05	6.40%|5.91%	intergenic	LOC109070172|si:ch73-138n13.1	109070172|109091918	calsenilin-like|calponin homology domain-containing protein DDB_G0272472
NC_056579.1_18156610	Ile	A8	4.06e-06	0.0676	intergenic	npc1l1|LOC109100786	109100784|109100786	NPC1-like intracellular cholesterol transporter 1|hexokinase-4-like
NC_056579.1_19073376	Ile	A8	4.94e-06	0.0665	upstream	LOC122134339	122134339	uncharacterized protein LOC122134339
NC_056579.1_19146687	Ala	A8	2.89e-06	0.0696	intronic	LOC109058684	109058684	solute carrier family 12 member 5
NC_056579.1_19753624	Ile|Val	A8	1.93e-05|1.27e-05	5.84%|6.09%	intronic	ubap2b	109063178	ubiquitin-associated protein 2b
NC_056579.1_20097876	Ile	A8	5.18e-06	0.0662	intronic	LOC109107634	109107634	2-oxoglutarate dehydrogenase, mitochondrial-like
NC_056579.1_20526794	Ile	A8	3.45e-05	0.055	intergenic	LOC109055722|LOC109055730	109055722|109055730	CCN family member 1-like|FK506-binding protein 15-like
NC_056579.1_20527168	Ile	A8	1.78e-05	0.0589	intergenic	LOC109055722|LOC109055730	109055722|109055730	CCN family member 1-like|FK506-binding protein 15-like
NC_056579.1_20847485	Ala	A8	2.60e-05	0.0566	intronic	LOC109091259	109091259	vacuolar protein sorting-associated protein 13A-like
NC_056579.1_2092811	THEAA	A8	1.48e-05	0.06	intergenic	LOC109113248|LOC109056706	109113248|109056706	thyrotropin-releasing hormone receptor|phosphatidylinositol 4-kinase alpha-like
NC_056579.1_21035233	Ile	A8	2.21e-06	0.0712	intergenic	LOC122145953|LOC109077346	122145953|109077346	kelch-like protein 22|neuropeptide Y receptor type 1-like
NC_056579.1_2219638	Sweet	A8	1.15e-05	0.0615	intergenic	LOC109089156|LOC122145891	109089156|122145891	tricarboxylate transport protein B, mitochondrial-like|glycine-rich cell wall structural protein-like
NC_056579.1_2219647	Ala|Gly|Pro|Sweet	A8	7.59e-06|1.51e-06|6.53e-06|3.17e-07	6.39%|7.34%|6.48%|8.26%	intergenic	LOC109089156|LOC122145891	109089156|122145891	tricarboxylate transport protein B, mitochondrial-like|glycine-rich cell wall structural protein-like
NC_056579.1_2219653	Gly|Pro|Sweet	A8	2.78e-06|2.83e-05|1.35e-06	6.99%|5.62%|7.41%	intergenic	LOC109089156|LOC122145891	109089156|122145891	tricarboxylate transport protein B, mitochondrial-like|glycine-rich cell wall structural protein-like
NC_056579.1_2219658	Gly|Sweet	A8	4.97e-06|1.30e-06	6.64%|7.43%	intergenic	LOC109089156|LOC122145891	109089156|122145891	tricarboxylate transport protein B, mitochondrial-like|glycine-rich cell wall structural protein-like
NC_056579.1_2219659	Gly|Sweet	A8	4.97e-06|1.30e-06	6.64%|7.43%	intergenic	LOC109089156|LOC122145891	109089156|122145891	tricarboxylate transport protein B, mitochondrial-like|glycine-rich cell wall structural protein-like
NC_056579.1_2219660	Gly|Pro|Sweet	A8	3.23e-06|3.42e-05|1.52e-06	6.90%|5.50%|7.34%	intergenic	LOC109089156|LOC122145891	109089156|122145891	tricarboxylate transport protein B, mitochondrial-like|glycine-rich cell wall structural protein-like
NC_056579.1_2219662	Ala|Gly|Pro|Sweet	A8	2.95e-05|7.40e-06|2.71e-05|7.59e-07	5.59%|6.41%|5.64%|7.75%	intergenic	LOC109089156|LOC122145891	109089156|122145891	tricarboxylate transport protein B, mitochondrial-like|glycine-rich cell wall structural protein-like
NC_056579.1_23707636	Ile|Leu|Phe|Val|Tyr|Bitter	A8	3.08e-06|1.53e-06|1.23e-06|1.50e-06|2.13e-05|9.20e-06	6.93%|7.34%|7.46%|7.35%|5.78%|6.28%	intronic	LOC109085880	109085880	1-phosphatidylinositol 4,5-bisphosphate phosphodiesterase eta-2-like
NC_056579.1_23707656	Ile|Leu|Phe|Val|Bitter	A8	4.69e-06|5.97e-06|3.79e-06|2.24e-06|1.92e-05	6.68%|6.54%|6.80%|7.11%|5.84%	intronic	LOC109085880	109085880	1-phosphatidylinositol 4,5-bisphosphate phosphodiesterase eta-2-like
NC_056579.1_24138405	Ile	A8	3.02e-05	0.0558	intergenic	LOC109068676|LOC109078857	109068676|109078857	taste receptor type 1 member 1-like|taste receptor type 1 member 3-like
NC_056579.1_25321041	Ala	A8	1.86e-05	0.0587	intergenic	LOC122145973|LOC109103591	122145973|109103591	uncharacterized LOC122145973|interleukin-17 receptor B
NC_056579.1_25884008	Ala	A8	3.07e-05	0.0557	intronic	nadka	109097594	NAD kinase
NC_056579.1_3468135	Pro	A8	2.76e-05	0.0563	intronic	LOC109059412	109059412	uncharacterized protein LOC109059412
NC_056579.1_3468136	Pro	A8	2.76e-05	0.0563	intronic	LOC109059412	109059412	uncharacterized protein LOC109059412
NC_056579.1_4396207	Ile|Val	A8	2.19e-05|1.55e-05	5.77%|5.97%	intergenic	LOC109109327|LOC109064507	109109327|109064507	partner of Y14 and mago B-like|spermatogenesis-associated serine-rich protein 2
NC_056579.1_4849303	Lys	A8	2.12e-05	0.0579	intronic	comta	109095196	catechol O-methyltransferase A
NC_056579.1_4950156	His	A8	5.55e-06	0.0658	intronic	LOC109107076	109107076	protein UXT-like
NC_056579.1_4950163	His	A8	2.25e-05	0.0575	intronic	LOC109107076	109107076	protein UXT-like
NC_056579.1_5447222	Lys	A8	3.59e-05	0.0547	intronic	LOC109071283	109071283	potassium voltage-gated channel subfamily D member 1-like
NC_056579.1_6289856	Met	A8	3.34e-05	0.0552	intronic	LOC109095337	109095337	mediator of RNA polymerase II transcription subunit 27
NC_056579.1_629273	Phe	A8	3.43e-05	0.055	intronic	dmxl1	109101166	dmX-like protein 1
NC_056579.1_760867	Pro	A8	3.16e-05	0.0555	exonic	prdm6	109074406	putative histone-lysine N-methyltransferase PRDM6
NC_056579.1_7902390	Met	A8	6.91e-06	0.0645	intronic	LOC109095330	109095330	BEN domain-containing protein 5-like
NC_056579.1_9661760	Met	A8	1.04e-05	0.0621	intronic	LOC109095479	109095479	uncharacterized protein C1orf21 homolog
NC_056580.1_12023802	Asp	A9	2.01e-05	0.0582	intronic	LOC109096304	109096304	immunoglobulin superfamily member 3-like
NC_056580.1_12306058	Sweet	A9	7.47e-06	0.064	intronic	LOC109064553	109064553	T-box transcription factor TBX15-like
NC_056580.1_1253102	Sweet	A9	2.85e-05	0.0561	intergenic	LOC109069610|kcnj3a	109069610|109049298	nuclear receptor subfamily 4 group A member 2-like|G protein-activated inward rectifier potassium channel 1
NC_056580.1_13889603	Arg	A9	2.68e-05	0.0565	intronic	LOC109062490	109062490	collagen alpha-3(VI) chain-like
NC_056580.1_14797488	Bitter	A9	2.76e-05	0.0563	intronic	LOC109102232	109102232	activin receptor type-2A-like
NC_056580.1_16518608	Thr	A9	7.33e-06	0.0641	intergenic	LOC109106998|LOC109096011	109106998|109096011	putative methyltransferase DDB_G0268948|receptor activity-modifying protein 1-like
NC_056580.1_16792736	Asp	A9	3.18e-05	0.0555	intergenic	LOC109095756|LOC122146131	109095756|122146131	parathyroid hormone 2 receptor-like|2-oxoglutarate receptor 1-like
NC_056580.1_1799599	Met	A9	1.92e-05	0.0585	intronic	ubr3	109095653	E3 ubiquitin-protein ligase ubr3
NC_056580.1_1799616	Met	A9	2.90e-05	0.056	intronic	ubr3	109095653	E3 ubiquitin-protein ligase ubr3
NC_056580.1_18479233	Asp|Glu|Umami|TAA	A9	2.45e-05|2.21e-05|2.13e-05|6.56e-06	5.70%|5.76%|5.78%|6.48%	downstream	LOC109075400|LOC109075401	109075400|109075401	MOB-like protein phocein|raftlin-2-like
NC_056580.1_22855187	THEAA	A9	2.11e-05	0.0579	intergenic	stat4|LOC122146155	109096055|122146155	signal transducer and activator of transcription 4|uncharacterized LOC122146155
NC_056580.1_24041213	Lys	A9	1.20e-05	0.0612	intronic	LOC109105329	109105329	zinc finger protein 385B-like
NC_056580.1_24462493	Gly	A9	1.46e-05	0.0601	ncRNA_intronic	LOC109095641	109095641	calcium/calmodulin-dependent 3',5'-cyclic nucleotide phosphodiesterase 1A-like
NC_056580.1_27445996	Ala	A9	3.08e-05	0.0557	ncRNA_intronic	LOC122146169	122146169	uncharacterized LOC122146169
NC_056580.1_27503986	Gly	A9	2.85e-05	0.0561	intronic	LOC109072596	109072596	sodium-driven chloride bicarbonate exchanger-like
NC_056580.1_27504012	Gly	A9	2.85e-05	0.0561	intronic	LOC109072596	109072596	sodium-driven chloride bicarbonate exchanger-like
NC_056580.1_31337365	Met	A9	1.38e-05	0.0604	intergenic	LOC109103172|LOC109060658	109103172|109060658	fibrous sheath CABYR-binding protein-like|arylsulfatase D-like
NC_056580.1_4604663	Met	A9	9.23e-06	0.0628	exonic	LOC109054247	109054247	kinesin heavy chain-like
NC_056580.1_4753794	Thr	A9	1.57e-05	0.0596	intergenic	LOC122134548|LOC122146233	122134548|122146233	NACHT, LRR and PYD domains-containing protein 3-like|SH3 and cysteine-rich domain-containing protein 3-like
NC_056580.1_477628	His	A9	3.97e-06	0.0678	intergenic	LOC122146228|LOC122146055	122146228|122146055	uncharacterized LOC122146228|insulin receptor substrate 2-like
NC_056580.1_7265232	His	A9	3.12e-05	0.0556	intronic	LOC109096581	109096581	probable G-protein coupled receptor 156
NC_056580.1_8269672	His	A9	2.43e-05	0.0571	intronic	LOC109070645	109070645	transmembrane protein FAM155A
NC_056580.1_8913272	Ala|Sweet	A9	1.30e-06|4.92e-06	7.44%|6.65%	intergenic	pou3f3a|LOC109069487	109095907|109069487	POU domain, class 3, transcription factor 3-A|transmembrane protein 182
NC_056580.1_8913283	Ala|Sweet	A9	1.18e-06|4.39e-06	7.49%|6.72%	intergenic	pou3f3a|LOC109069487	109095907|109069487	POU domain, class 3, transcription factor 3-A|transmembrane protein 182
NC_056581.1_1357332	Phe|Tyr|Bitter	A10	1.81e-05|7.05e-06|3.22e-05	5.88%|6.44%|5.54%	intronic	rassf6	109097486	ras association domain-containing protein 6
NC_056581.1_14701376	Cys	A10	1.84e-05	0.0587	intergenic	LOC122134493|LOC109096439	122134493|109096439	trace amine-associated receptor 13c-like|trace amine-associated receptor 13c-like
NC_056581.1_16013062	His	A10	3.50e-05	0.0549	downstream	LOC109065570	109065570	neuropeptide Y receptor type 6-like
NC_056581.1_17479121	Arg	A10	3.07e-05	0.0557	intergenic	LOC109070102|LOC109072162	109070102|109072162	kinesin-like protein KIF2A|zinc finger SWIM domain-containing protein 6-like
NC_056581.1_17479123	Arg	A10	1.92e-05	0.0585	intergenic	LOC109070102|LOC109072162	109070102|109072162	kinesin-like protein KIF2A|zinc finger SWIM domain-containing protein 6-like
NC_056581.1_17479134	Arg	A10	3.33e-05	0.0552	intergenic	LOC109070102|LOC109072162	109070102|109072162	kinesin-like protein KIF2A|zinc finger SWIM domain-containing protein 6-like
NC_056581.1_19801884	Pro	A10	2.74e-05	0.0563	intergenic	lrrc32|LOC109101355	109088038|109101355	transforming growth factor beta activator LRRC32|BRCA2-interacting transcriptional repressor EMSY-like
NC_056581.1_2334973	Arg	A10	1.01e-05	0.0622	upstream	LOC109061344	109061344	pumilio homolog 3
NC_056581.1_2583765	Thr	A10	1.24e-05	0.0611	exonic	LOC109047379	109047379	phosphatidylinositol 4-phosphate 5-kinase type-1 beta-like
NC_056581.1_6108560	Bitter	A10	3.29e-05	0.0553	intergenic	LOC109053431|LOC109097188	109053431|109097188	protein turtle homolog A-like|leucine-rich repeat transmembrane neuronal protein 4-like
NC_056581.1_6305537	Arg|Lys|Bitter|THEAA	A10	6.45e-07|8.40e-06|1.22e-05|1.33e-05	7.85%|6.33%|6.12%|6.06%	downstream	LOC109097188	109097188	leucine-rich repeat transmembrane neuronal protein 4-like
NC_056581.1_8211954	Cys	A10	8.43e-07	0.0769	intronic	ltn1	109088683	E3 ubiquitin-protein ligase listerin
NC_056582.1_1116635	Cys	A11	1.63e-05	0.0594	intergenic	LOC109068241|LOC122146561	109068241|122146561	plasma membrane calcium-transporting ATPase 2-like|uncharacterized LOC122146561
NC_056582.1_12491867	Ile	A11	2.47e-05	0.057	intronic	LOC109083867	109083867	inhibitor of nuclear factor kappa-B kinase subunit epsilon-like
NC_056582.1_12745978	Phe	A11	2.07e-05	0.058	ncRNA_intronic	LOC122146718	122146718	uncharacterized LOC122146718
NC_056582.1_12869130	Met	A11	5.98e-06	0.0653	intronic	LOC109075752	109075752	forkhead box protein P4-like
NC_056582.1_1486299	Ala	A11	2.10e-05	0.0579	intronic	LOC109072978	109072978	engulfment and cell motility protein 2-like
NC_056582.1_15737649	Asp|Ser	A11	2.30e-05|3.44e-05	5.74%|5.50%	intergenic	LOC109071516|LOC109072073	109071516|109072073	putative beta-lactamase-like 1|ephrin type-B receptor 2-like
NC_056582.1_17154622	Ser	A11	1.74e-05	0.059	UTR3	LOC109058713	109058713	syntaxin-10-like
NC_056582.1_18849826	Thr	A11	3.59e-05	0.0548	intronic	LOC109050783	109050783	phosphatidylinositol 4,5-bisphosphate 3-kinase catalytic subunit alpha isoform-like
NC_056582.1_19091838	Ala	A11	1.97e-05	0.0583	intergenic	LOC109098601|LOC109097000	109098601|109097000	PAK4-inhibitor inka1|E3 ubiquitin-protein ligase TRAIP-like
NC_056582.1_21435395	Arg	A11	2.13e-05	0.0578	intronic	LOC109099046	109099046	ubiquitin thioesterase OTU1
NC_056582.1_21517415	Ala	A11	2.46e-05	0.057	intronic	LOC109070373	109070373	EF-hand and coiled-coil domain-containing protein 1-like
NC_056582.1_23353723	Thr	A11	2.98e-05	0.0558	intronic	LOC109094925	109094925	filamin-B-like
NC_056582.1_25083090	Gly|Pro	A11	2.04e-05|1.08e-05	5.81%|6.18%	ncRNA_intronic	LOC109095400	109095400	G protein-coupled receptor 137Ba-like
NC_056582.1_4194649	Cys	A11	2.64e-05	0.0566	intronic	LOC109063609	109063609	draxin-like
NC_056582.1_4569977	His	A11	1.93e-05	0.0584	intergenic	LOC122146712|LOC109076469	122146712|109076469	uncharacterized LOC122146712|adhesion G protein-coupled receptor L2-like
NC_056582.1_5100443	Thr	A11	2.60e-05	0.0567	intronic	LOC109071687	109071687	copine-5
NC_056582.1_517594	Ile	A11	1.81e-05	0.0588	intergenic	LOC122146704|LOC109110272	122146704|109110272	uncharacterized LOC122146704|uncharacterized protein LOC109110272
NC_056582.1_5887786	Cys	A11	9.98e-06	0.0623	intergenic	LOC109056150|LOC109068340	109056150|109068340	protein FAM107B-like|uncharacterized LOC109068340
NC_056582.1_6646219	Gly	A11	1.09e-05	0.0618	intronic	LOC109098792	109098792	receptor-type tyrosine-protein phosphatase gamma-like
NC_056582.1_6646234	Gly	A11	9.03e-06	0.0629	intronic	LOC109098792	109098792	receptor-type tyrosine-protein phosphatase gamma-like
NC_056582.1_6865393	Ala	A11	8.11e-06	0.0635	intergenic	LOC109049570|LOC122146740	109049570|122146740	R3H domain-containing protein 4-like|U4 spliceosomal RNA
NC_056582.1_7616387	Val	A11	3.43e-05	0.055	intronic	pde4cb	109050122	cAMP-specific 3',5'-cyclic phosphodiesterase 4C
NC_056582.1_7942083	Ile	A11	2.95e-05	0.0559	intronic	LOC109098431	109098431	elongation of very long chain fatty acids protein 1-like
NC_056582.1_8946480	Cys	A11	2.19e-05	0.0577	intronic	LOC109051523	109051523	WAS/WASL-interacting protein family member 2-like
NC_056582.1_8946483	Cys	A11	2.63e-05	0.0566	intronic	LOC109051523	109051523	WAS/WASL-interacting protein family member 2-like
NC_056582.1_937542	Cys	A11	1.67e-05	0.0593	intergenic	LOC109058054|LOC109068241	109058054|109068241	sodium- and chloride-dependent GABA transporter 3-like|plasma membrane calcium-transporting ATPase 2-like
NC_056583.1_10177662	Cys	A12	9.59e-06	0.0626	intronic	LOC109110208	109110208	ubiquitin carboxyl-terminal hydrolase 42-like
NC_056583.1_10177736	Cys	A12	2.70e-05	0.0564	intronic	LOC109110208	109110208	ubiquitin carboxyl-terminal hydrolase 42-like
NC_056583.1_10558010	Ala	A12	3.32e-05	0.0552	intronic	LOC109054606	109054606	testis-expressed protein 2-like
NC_056583.1_1364911	Gly|Pro|Sweet	A12	3.53e-05|6.62e-06|2.57e-05	5.49%|6.47%|5.67%	intergenic	sox9a|LOC109099103	109099335|109099103	transcription factor SOX-9a|bone morphogenetic protein 2-like
NC_056583.1_1364984	Pro	A12	1.04e-05	0.0621	intergenic	sox9a|LOC109099103	109099335|109099103	transcription factor SOX-9a|bone morphogenetic protein 2-like
NC_056583.1_1364989	Pro	A12	7.51e-06	0.064	intergenic	sox9a|LOC109099103	109099335|109099103	transcription factor SOX-9a|bone morphogenetic protein 2-like
NC_056583.1_19337094	Arg	A12	3.11e-05	0.0556	intronic	LOC109067211	109067211	heparan sulfate glucosamine 3-O-sulfotransferase 3A1-like
NC_056583.1_20556755	THEAA	A12	2.58e-05	0.0567	intronic	LOC109087158	109087158	receptor-type tyrosine-protein phosphatase epsilon-like
NC_056583.1_20693857	Met	A12	2.01e-05	0.0582	intergenic	LOC122147051|LOC122133910	122147051|122133910	uncharacterized LOC122147051|transcription factor COE3-like
NC_056583.1_23995553	Bitter	A12	2.65e-05	0.0565	intergenic	LOC109066928|LOC109047412	109066928|109047412	uncharacterized protein LOC109066928|uncharacterized protein LOC109047412
NC_056583.1_24582546	Met	A12	3.16e-05	0.0555	intronic	LOC109095788	109095788	uncharacterized protein LOC109095788
NC_056583.1_24614985	Thr	A12	1.84e-05	0.0587	intronic	LOC109095789	109095789	uromodulin
NC_056583.1_4827672	Ala	A12	2.98e-05	0.0558	intergenic	pcdh15b|LOC109076380	109088216|109076380	protocadherin-15b|inositol polyphosphate multikinase-like
NC_056583.1_6242587	Leu	A12	2.69e-05	0.0565	intronic	LOC109066314	109066314	receptor tyrosine-protein kinase erbB-2-like
NC_056583.1_6461474	Met	A12	1.37e-05	0.0605	intronic	LOC109061372	109061372	mediator of RNA polymerase II transcription subunit 24-like
NC_056583.1_6709816	Cys	A12	2.04e-05	0.0581	intronic	LOC109101281	109101281	retinoic acid receptor alpha-like
NC_056583.1_6709821	Cys	A12	2.04e-05	0.0581	intronic	LOC109101281	109101281	retinoic acid receptor alpha-like
NC_056583.1_6709855	Cys	A12	5.75e-07	0.0791	intronic	LOC109101281	109101281	retinoic acid receptor alpha-like
NC_056583.1_6709864	Cys	A12	3.23e-07	0.0825	intronic	LOC109101281	109101281	retinoic acid receptor alpha-like
NC_056583.1_6709873	Cys	A12	2.44e-07	0.0841	intronic	LOC109101281	109101281	retinoic acid receptor alpha-like
NC_056583.1_788830	Gly	A12	2.90e-05	0.056	intronic	LOC109054890	109054890	ras-related protein Rab-26-like
NC_056584.1_11845224	Pro	A13	2.68e-05	0.0565	intronic	LOC109087618	109087618	eukaryotic translation initiation factor 3 subunit A
NC_056584.1_15448392	His	A13	1.66e-05	0.0593	ncRNA_intronic	LOC109058721	109058721	uncharacterized LOC109058721
NC_056584.1_15448393	His	A13	1.66e-05	0.0593	ncRNA_intronic	LOC109058721	109058721	uncharacterized LOC109058721
NC_056584.1_15905040	Ala|Pro	A13	2.36e-05|4.51e-06	5.72%|6.70%	intronic	LOC109101141	109101141	potassium voltage-gated channel subfamily KQT member 5-like
NC_056584.1_21650524	Ala	A13	2.15e-06	0.0714	intronic	LOC109074308	109074308	adhesion G protein-coupled receptor B3-like
NC_056584.1_22178541	Tyr	A13	1.33e-05	0.0606	intergenic	LOC109045024|LOC109076825	109045024|109076825	putative thiamine transporter SLC35F3|MARVEL domain-containing protein 1-like
NC_056584.1_24361435	Ala	A13	2.17e-05	0.0577	intronic	LOC109081570	109081570	MAM domain-containing glycosylphosphatidylinositol anchor protein 1-like
NC_056584.1_25358151	Ala	A13	3.48e-05	0.0549	intergenic	LOC109089850|LOC109068396	109089850|109068396	tripartite motif-containing protein 29-like|fibroblast growth factor receptor 2-like
NC_056584.1_25358254	Ala	A13	1.65e-05	0.0593	intergenic	LOC109089850|LOC109068396	109089850|109068396	tripartite motif-containing protein 29-like|fibroblast growth factor receptor 2-like
NC_056584.1_26423084	Ala|Gly|Pro|Sweet	A13	2.82e-08|5.89e-06|1.35e-05|2.50e-06	9.67%|6.54%|6.05%|7.05%	intergenic	LOC122147314|LOC109103547	122147314|109103547	cancer-related nucleoside-triphosphatase homolog|signal-induced proliferation-associated 1-like protein 2
NC_056584.1_26423086	Ala	A13	5.66e-06	0.0657	intergenic	LOC122147314|LOC109103547	122147314|109103547	cancer-related nucleoside-triphosphatase homolog|signal-induced proliferation-associated 1-like protein 2
NC_056584.1_26423089	Ala|Sweet	A13	3.31e-07|2.68e-05	8.24%|5.65%	intergenic	LOC122147314|LOC109103547	122147314|109103547	cancer-related nucleoside-triphosphatase homolog|signal-induced proliferation-associated 1-like protein 2
NC_056584.1_26423090	Ala	A13	8.64e-07	0.0767	intergenic	LOC122147314|LOC109103547	122147314|109103547	cancer-related nucleoside-triphosphatase homolog|signal-induced proliferation-associated 1-like protein 2
NC_056584.1_26441942	Lys|THEAA	A13	5.73e-07|9.35e-06	7.91%|6.27%	intronic	LOC109103547	109103547	signal-induced proliferation-associated 1-like protein 2
NC_056584.1_26476352	Pro	A13	1.16e-05	0.0614	intronic	LOC109103547	109103547	signal-induced proliferation-associated 1-like protein 2
NC_056584.1_26476353	Pro	A13	1.16e-05	0.0614	intronic	LOC109103547	109103547	signal-induced proliferation-associated 1-like protein 2
NC_056584.1_27966833	Pro|Cys	A13	1.97e-05|2.86e-05	5.83%|5.61%	intronic	LOC109070296	109070296	uncharacterized protein LOC109070296
NC_056584.1_28126805	Pro	A13	2.91e-05	0.056	intergenic	LOC109113657|LOC109113655	109113657|109113655	gamma-aminobutyric acid receptor subunit pi-like|opsin-VA
NC_056584.1_28511498	Met	A13	1.35e-05	0.0605	intronic	LOC109071692	109071692	L-threonine ammonia-lyase-like
NC_056584.1_28511500	Met	A13	9.72e-06	0.0625	intronic	LOC109071692	109071692	L-threonine ammonia-lyase-like
NC_056584.1_29778868	Ala	A13	2.31e-05	0.0574	intronic	LOC109082757	109082757	NK1 transcription factor-related protein 2-like
NC_056584.1_29780101	Ala	A13	2.19e-05	0.0577	intronic	LOC109082757	109082757	NK1 transcription factor-related protein 2-like
NC_056584.1_29780102	Ala	A13	2.19e-05	0.0577	intronic	LOC109082757	109082757	NK1 transcription factor-related protein 2-like
NC_056584.1_7372261	Tyr	A13	2.54e-05	0.0568	ncRNA_intronic	LOC109067498	109067498	epithelial cell adhesion molecule-like
NC_056585.1_10512513	Ala	A14	1.94e-05	0.0584	intergenic	LOC109077930|LOC109071040	109077930|109071040	centrin-1-like|uncharacterized LOC109071040
NC_056585.1_10840991	Ile	A14	1.70e-05	0.0592	intergenic	arl3l2|LOC109047971	109048524|109047971	ADP ribosylation factor like GTPase 3, like 2|regulator of G-protein signaling 14-like
NC_056585.1_12944105	Cys	A14	1.86e-05	0.0587	intergenic	LOC109102203|LOC109082027	109102203|109082027	nanos homolog 1-like|transcription factor LBX2-like
NC_056585.1_16447361	Gly	A14	3.34e-05	0.0552	intronic	LOC109102494	109102494	uncharacterized protein LOC109102494
NC_056585.1_17965664	His	A14	1.52e-05	0.0598	intergenic	LOC122147523|LOC109056849	122147523|109056849	uncharacterized LOC122147523|protocadherin-18-like
NC_056585.1_18680651	His	A14	2.79e-05	0.0562	intergenic	tnmd|diaph2	109102368|109102761	tenomodulin|protein diaphanous homolog 2
NC_056585.1_18854134	Ala|Pro	A14	2.22e-05|4.18e-06	5.76%|6.75%	intronic	diaph2	109102761	protein diaphanous homolog 2
NC_056585.1_18854150	Pro	A14	1.40e-05	0.0603	intronic	diaph2	109102761	protein diaphanous homolog 2
NC_056585.1_19271152	Val	A14	2.30e-05	0.0574	intergenic	csnk1a1|fbxo38	109056679|109060397	casein kinase I|F-box only protein 38
NC_056585.1_19843901	Met	A14	1.85e-06	0.0723	UTR5	pcdh1b	109102363	protocadherin-1
NC_056585.1_2163869	TAA	A14	3.04e-05	0.0557	intergenic	LOC122147390|LOC109075005	122147390|109075005	dual specificity protein phosphatase 1-like|E3 ubiquitin-protein ligase NEURL1B-like
NC_056585.1_2163870	TAA|THEAA	A14	3.47e-05|2.50e-05	5.49%|5.69%	intergenic	LOC122147390|LOC109075005	122147390|109075005	dual specificity protein phosphatase 1-like|E3 ubiquitin-protein ligase NEURL1B-like
NC_056585.1_23033415	His	A14	1.53e-05	0.0598	intronic	LOC109104436	109104436	ensconsin-like
NC_056585.1_23758924	Ala	A14	9.04e-06	0.0629	intronic	LOC109045056	109045056	teneurin-2
NC_056585.1_23758934	Ala	A14	1.71e-06	0.0727	intronic	LOC109045056	109045056	teneurin-2
NC_056585.1_23758953	Ala	A14	1.93e-05	0.0584	intronic	LOC109045056	109045056	teneurin-2
NC_056585.1_23758971	Ala|Pro	A14	5.12e-06|8.84e-06	6.63%|6.30%	intronic	LOC109045056	109045056	teneurin-2
NC_056585.1_24060574	Ala	A14	1.19e-05	0.0613	upstream	insb	109094548	preproinsulin b
NC_056585.1_24060575	Ala	A14	1.19e-05	0.0613	upstream	insb	109094548	preproinsulin b
NC_056585.1_24121486	Ala	A14	7.87e-06	0.0637	exonic	psmd10	109081401	26S proteasome non-ATPase regulatory subunit 10
NC_056585.1_24653166	Lys	A14	2.90e-05	0.056	intergenic	tsc22d3|pcdh11	109066441|109069458	TSC22 domain family protein 3|protocadherin-11 X-linked
NC_056585.1_24752088	Arg|Bitter	A14	3.02e-05|1.17e-05	5.58%|6.14%	intronic	pcdh11	109069458	protocadherin-11 X-linked
NC_056585.1_24752095	Bitter|THEAA	A14	9.90e-06|2.74e-05	6.24%|5.64%	intronic	pcdh11	109069458	protocadherin-11 X-linked
NC_056585.1_26366197	Pro	A14	1.90e-05	0.0585	intronic	fam13b	109101433	protein FAM13B
NC_056585.1_26366475	Ala|Pro|Sweet	A14	6.96e-07|2.15e-05|2.07e-05	7.80%|5.78%|5.80%	intronic	fam13b	109101433	protein FAM13B
NC_056585.1_2715243	Ala|Gly|Sweet	A14	1.26e-05|1.23e-05|1.61e-05	6.10%|6.11%|5.95%	intronic	LOC109065888	109065888	protein diaphanous homolog 1
NC_056585.1_28007503	Met	A14	5.33e-06	0.066	upstream	LOC109056793|LOC109056794	109056793|109056794	beta-klotho-like|toll-like receptor 6
NC_056585.1_2935794	Thr	A14	2.87e-05	0.0561	intergenic	LOC109110589|LOC122147368	109110589|122147368	smoothelin-like protein 1|uncharacterized LOC122147368
NC_056585.1_4208786	Met	A14	2.16e-05	0.0578	intergenic	LOC122147373|LOC122147374	122147373|122147374	immunoglobulin superfamily member 10-like|SLIT and NTRK-like protein 4
NC_056585.1_5011422	Met	A14	4.48e-06	0.0671	intergenic	LOC109104712|LOC122147375	109104712|122147375	SLIT and NTRK-like protein 2|uncharacterized protein LOC122147375
NC_056585.1_5171861	His	A14	4.58e-06	0.0669	intergenic	LOC109056863|LOC109056864	109056863|109056864	vesicle-associated membrane protein 7-like|SH2 domain-containing protein 1A-like
NC_056585.1_722157	Met	A14	1.53e-05	0.0598	intergenic	LOC109101625|LOC109056450	109101625|109056450	AP-1 complex-associated regulatory protein-like|cysteinyl leukotriene receptor 1-like
NC_056585.1_8421988	Ala	A14	1.16e-05	0.0614	intronic	LOC109102023	109102023	AF4/FMR2 family member 2-like
NC_056585.1_8495502	Asp	A14	3.18e-05	0.0555	intronic	LOC109102023	109102023	AF4/FMR2 family member 2-like
NC_056585.1_8777208	Ala|Gly|Sweet	A14	1.86e-05|2.47e-05|1.56e-05	5.86%|5.70%|5.97%	intronic	si:ch211-175m2.5	122147415	uncharacterized protein si:ch211-175m2.5
NC_056585.1_8779403	THEAA	A14	2.30e-05	0.0574	upstream	si:ch211-175m2.5	122147415	uncharacterized protein si:ch211-175m2.5
NC_056585.1_9234783	Ile	A14	2.95e-05	0.0559	intronic	LOC109046274	109046274	platelet-derived growth factor receptor beta-like
NC_056585.1_9234786	Ile	A14	2.10e-05	0.0579	intronic	LOC109046274	109046274	platelet-derived growth factor receptor beta-like
NC_056585.1_9363984	Ala|Gly|Pro|Sweet	A14	1.33e-06|2.23e-07|1.42e-05|2.16e-05	7.42%|8.47%|6.02%|5.78%	ncRNA_intronic	LOC109085891	109085891	bifunctional heparan sulfate N-deacetylase/N-sulfotransferase 1-like
NC_056585.1_9364010	Ala|Gly|Pro|Sweet	A14	4.08e-07|7.07e-07|8.88e-06|4.52e-06	8.11%|7.79%|6.30%|6.70%	ncRNA_intronic	LOC109085891	109085891	bifunctional heparan sulfate N-deacetylase/N-sulfotransferase 1-like
NC_056585.1_9374467	Cys	A14	1.62e-05	0.0594	ncRNA_intronic	LOC109085891	109085891	bifunctional heparan sulfate N-deacetylase/N-sulfotransferase 1-like
NC_056586.1_10412345	Ala|Sweet	A15	3.08e-05|2.04e-05	5.57%|5.81%	intergenic	LOC109083587|LOC109060822	109083587|109060822	prolactin-releasing peptide receptor-like|interferon-induced very large GTPase 1-like
NC_056586.1_10497220	Cys	A15	1.29e-05	0.0608	intronic	LOC109059267	109059267	Down syndrome cell adhesion molecule-like protein 1 homolog
NC_056586.1_13845528	Ile	A15	1.46e-05	0.0601	intronic	LOC109078490	109078490	microtubule-associated protein 6-like
NC_056586.1_14552582	Ile	A15	3.44e-05	0.055	UTR5	LOC109103920	109103920	D(2)-like dopamine receptor
NC_056586.1_14713961	Ala|Pro	A15	8.94e-06|2.41e-05	6.30%|5.71%	intronic	LOC109103914	109103914	out at first protein homolog
NC_056586.1_15676176	Ile	A15	3.23e-05	0.0554	intronic	LOC109104359	109104359	seizure protein 6-like
NC_056586.1_16047422	His	A15	1.12e-06	0.0752	UTR3	LOC109071146	109071146	refilin-B-like
NC_056586.1_16856088	Glu|Ser|Umami	A15	2.14e-05|1.21e-05|2.60e-05	5.78%|6.12%|5.67%	intronic	LOC109110431	109110431	coiled-coil domain-containing protein 9-like
NC_056586.1_16856096	Glu|Ser|Umami	A15	2.88e-05|1.51e-05|3.55e-05	5.61%|5.99%|5.48%	intronic	LOC109110431	109110431	coiled-coil domain-containing protein 9-like
NC_056586.1_18251120	Lys	A15	1.85e-05	0.0587	intronic	LOC109104339	109104339	arsenite methyltransferase-like
NC_056586.1_18251208	Lys	A15	1.69e-05	0.0592	intronic	LOC109104339	109104339	arsenite methyltransferase-like
NC_056586.1_18319830	Met	A15	1.68e-05	0.0592	intergenic	LOC122147721|LOC109103883	122147721|109103883	uncharacterized LOC122147721|WSC domain-containing protein 1-like
NC_056586.1_18595174	Val	A15	2.26e-05	0.0575	intronic	LOC109103306	109103306	A-kinase anchor protein 1, mitochondrial-like
NC_056586.1_18680358	Met	A15	2.43e-05	0.0571	upstream	LOC109111643	109111643	galectin-9-like
NC_056586.1_1872950	Ala	A15	3.37e-05	0.0551	intergenic	LOC122147643|LOC109090197	122147643|109090197	ribosome maturation protein SBDS-like|dedicator of cytokinesis protein 10
NC_056586.1_19562844	THEAA	A15	1.78e-05	0.0589	intronic	postnb	109081014	periostin, osteoblast specific factor b
NC_056586.1_19562882	Lys|THEAA	A15	1.93e-05|2.52e-05	5.84%|5.68%	intronic	postnb	109081014	periostin, osteoblast specific factor b
NC_056586.1_19562883	Lys|THEAA	A15	1.93e-05|2.52e-05	5.84%|5.68%	intronic	postnb	109081014	periostin, osteoblast specific factor b
NC_056586.1_19692849	Lys|THEAA	A15	3.02e-05|2.26e-05	5.58%|5.75%	ncRNA_intronic	LOC109104379	109104379	neurobeachin-like
NC_056586.1_19698820	Lys|THEAA	A15	6.48e-06|2.94e-05	6.49%|5.59%	ncRNA_intronic	LOC109104379	109104379	neurobeachin-like
NC_056586.1_203116	His	A15	1.97e-06	0.0719	intergenic	LOC122147611|LOC122147612	122147611|122147612	zinc finger MYM-type protein 1-like|protein NipSnap homolog 2-like
NC_056586.1_20522712	Ile	A15	1.08e-05	0.0619	ncRNA_exonic	LOC122147730	122147730	uncharacterized LOC122147730
NC_056586.1_22169534	Ala	A15	2.20e-05	0.0576	intronic	igsf11	109112917	immunoglobulin superfamily member 11
NC_056586.1_22193807	Bitter	A15	3.56e-05	0.0548	intronic	igsf11	109112917	immunoglobulin superfamily member 11
NC_056586.1_22261645	Ile	A15	8.51e-06	0.0633	intergenic	LOC122147861|LOC109082247	122147861|109082247	uncharacterized LOC122147861|leucine-rich repeat and fibronectin type III domain-containing protein 1
NC_056586.1_23471846	Pro	A15	2.38e-05	0.0572	ncRNA_intronic	LOC109111935	109111935	eukaryotic translation initiation factor 4 gamma 1-like
NC_056586.1_23691472	Gly|Pro|Sweet	A15	1.16e-05|3.30e-05|1.28e-05	6.14%|5.52%|6.08%	upstream	LOC109103396	109103396	probable E3 ubiquitin-protein ligase MID2
NC_056586.1_25032059	Met	A15	1.13e-05	0.0616	intergenic	slc8a2b|LOC109053435	109079050|109053435	sodium/calcium exchanger 2b|NACHT, LRR and PYD domains-containing protein 12-like
NC_056586.1_25346838	THEAA	A15	2.79e-05	0.0563	intronic	LOC109104454	109104454	ephrin type-A receptor 4-like
NC_056586.1_25346840	Lys|THEAA	A15	2.43e-05|9.45e-06	5.71%|6.26%	intronic	LOC109104454	109104454	ephrin type-A receptor 4-like
NC_056586.1_25800176	TAA|THEAA	A15	8.85e-06|2.11e-05	6.30%|5.79%	intronic	LOC109075228	109075228	NACHT, LRR and PYD domains-containing protein 3-like
NC_056586.1_27991510	Ala	A15	6.08e-06	0.0652	intergenic	LOC122147879|LOC122147831	122147879|122147831	U4 spliceosomal RNA|roundabout homolog 2-like
NC_056586.1_28130769	Ala|Pro	A15	1.43e-05|3.55e-05	6.02%|5.48%	intergenic	LOC122147879|LOC122147831	122147879|122147831	U4 spliceosomal RNA|roundabout homolog 2-like
NC_056586.1_29148509	Ala	A15	9.65e-06	0.0625	intronic	LOC109091702	109091702	histone-lysine N-methyltransferase 2B-like
NC_056586.1_5592652	Val	A15	1.98e-05	0.0583	intronic	LOC109074109	109074109	transcription factor Dp-2-like
NC_056586.1_6902032	Met	A15	1.40e-05	0.0603	intergenic	LOC122147635|LOC109089661	122147635|109089661	olfactory receptor 51E2-like|putative gustatory receptor clone PTE03
NC_056587.1_11645183	Ile|Leu|Phe|Val|Bitter	A16	8.75e-06|1.56e-05|2.38e-05|3.01e-05|8.69e-06	6.31%|5.97%|5.72%|5.58%	intronic	nes	109112852	nestin
NC_056587.1_13980914	Met	A16	3.27e-06	0.0689	intergenic	LOC109106161|LOC109106602	109106161|109106602	four and a half LIM domains protein 3-like|R-spondin-1-like
NC_056587.1_14307038	Sweet	A16	2.96e-05	0.0559	intronic	LOC109064954	109064954	transcription factor HIVEP3-like
NC_056587.1_16101223	Ala	A16	2.44e-05	0.057	intergenic	LOC109105600|LOC109082407	109105600|109082407	thyrotropin-releasing hormone receptor-like|transcription and mRNA export factor ENY2
NC_056587.1_17370410	His	A16	1.56e-07	0.0867	intronic	scn1ba	109059777	sodium channel, voltage-gated, type I, beta a
NC_056587.1_17370417	His	A16	1.61e-07	0.0866	intronic	scn1ba	109059777	sodium channel, voltage-gated, type I, beta a
NC_056587.1_18105983	Pro	A16	3.26e-05	0.0553	intronic	LOC109055978	109055978	oxidation resistance protein 1-like
NC_056587.1_18106017	Ala|Pro	A16	2.95e-05|1.75e-05	5.59%|5.90%	intronic	LOC109055978	109055978	oxidation resistance protein 1-like
NC_056587.1_18432771	Cys	A16	2.84e-05	0.0561	intergenic	LOC122148073|dpys	122148073|109086507	uncharacterized LOC122148073|dihydropyrimidinase
NC_056587.1_18938471	Val	A16	2.20e-05	0.0576	UTR5	LOC109072365	109072365	sialic acid-binding Ig-like lectin 14
NC_056587.1_19199561	Bitter	A16	1.32e-05	0.0607	exonic	LOC109105038	109105038	high affinity nerve growth factor receptor-like
NC_056587.1_20388588	Ala	A16	1.64e-05	0.0594	intronic	LOC109104768	109104768	inactive phospholipase C-like protein 2
NC_056587.1_20512723	Bitter	A16	7.99e-06	0.0636	intergenic	LOC122148046|LOC109105146	122148046|109105146	uncharacterized LOC122148046|DNA-binding protein SATB1-like
NC_056587.1_20512748	Arg|Bitter	A16	3.39e-05|6.19e-06	5.51%|6.51%	intergenic	LOC122148046|LOC109105146	122148046|109105146	uncharacterized LOC122148046|DNA-binding protein SATB1-like
NC_056587.1_21079372	Met	A16	2.93e-05	0.056	intronic	LOC109077976	109077976	igLON family member 5-like
NC_056587.1_21857068	TAA	A16	1.28e-05	0.0608	intergenic	fabp10a|LOC109058741	109098190|109058741	fatty acid-binding protein 10-A, liver basic|E3 ubiquitin-protein ligase UBR5-like
NC_056587.1_21878612	Ala|Gly|Pro|Sweet	A16	5.02e-06|2.45e-05|4.33e-09|1.11e-05	6.64%|5.70%|10.75%|6.17%	intergenic	fabp10a|LOC109058741	109098190|109058741	fatty acid-binding protein 10-A, liver basic|E3 ubiquitin-protein ligase UBR5-like
NC_056587.1_22452752	Met	A16	5.24e-07	0.0797	ncRNA_intronic	LOC109046938	109046938	protein lifeguard 1-like
NC_056587.1_22504895	Ala|Pro|Sweet	A16	9.88e-08|5.42e-06|1.22e-05	8.94%|6.59%|6.11%	intronic	LOC109047077|LOC109053974	109047077|109053974	RNA-binding protein 24-like|phosphatidylserine synthase 1-like
NC_056587.1_22872127	Cys	A16	1.74e-05	0.059	intronic	LOC109074372	109074372	cyclin-dependent kinase 14-like
NC_056587.1_5694560	Cys	A16	5.38e-07	0.0795	intronic	LOC109063167	109063167	neurobeachin-like protein 2
NC_056587.1_7217714	Pro	A16	6.91e-06	0.0645	intronic	LOC109049866	109049866	juxtaposed with another zinc finger protein 1
NC_056587.1_7504005	Gly|Pro|Sweet	A16	4.47e-06|1.14e-05|3.21e-05	6.71%|6.15%|5.54%	intronic	LOC109105793	109105793	histone deacetylase 9-B-like
NC_056587.1_7504012	Gly|Pro|Sweet	A16	4.27e-06|5.09e-06|3.20e-05	6.73%|6.63%|5.54%	intronic	LOC109105793	109105793	histone deacetylase 9-B-like
NC_056587.1_8040292	Met	A16	1.42e-05	0.0603	intergenic	LOC109057984|aqp10a	109057984|122147972	phospholipid-transporting ATPase ID-like|aquaporin-10a
NC_056588.1_1031330	Cys	A17	6.96e-06	0.0645	intronic	LOC109108287	109108287	centrosomal protein of 170 kDa protein B-like
NC_056588.1_10559121	Met	A17	2.74e-05	0.0563	intronic	LOC109108491	109108491	EH domain-binding protein 1
NC_056588.1_11426438	THEAA	A17	3.32e-05	0.0552	downstream	LOC109108003	109108003	uncharacterized LOC109108003
NC_056588.1_12583716	Gly	A17	1.56e-05	0.0597	intronic	LOC109107944	109107944	parkin coregulated gene protein homolog
NC_056588.1_1398262	Asp|Leu|Umami|TAA	A17	1.88e-05|2.14e-05|2.93e-05|1.23e-05	5.86%|5.78%|5.59%|6.11%	intergenic	LOC109052488|LOC109052486	109052488|109052486	zona pellucida sperm-binding protein 3|zona pellucida sperm-binding protein 3-like
NC_056588.1_150191	Gly|Pro|Sweet	A17	1.14e-05|1.38e-05|2.75e-05	6.15%|6.04%|5.63%	ncRNA_intronic	LOC109110655	109110655	ryanodine receptor 3-like
NC_056588.1_16661513	Thr	A17	2.57e-05	0.0567	intergenic	LOC109102938|LOC109081655	109102938|109081655	UMP-CMP kinase 2, mitochondrial-like|transcription factor Sox-11-like
NC_056588.1_1777911	Thr	A17	2.71e-05	0.0564	intergenic	tpo|LOC122148123	109084952|122148123	thyroid peroxidase|uncharacterized LOC122148123
NC_056588.1_19308934	Thr	A17	1.12e-05	0.0616	intergenic	LOC122148326|LOC122148310	122148326|122148310	5S ribosomal RNA
NC_056588.1_19308936	Thr	A17	2.05e-05	0.0581	intergenic	LOC122148326|LOC122148310	122148326|122148310	5S ribosomal RNA
NC_056588.1_20121647	Thr	A17	2.63e-05	0.0566	intergenic	LOC122148274|LOC109064959	122148274|109064959	T cell receptor beta variable 24-1-like|laminin subunit alpha-5-like
NC_056588.1_20121654	Thr	A17	3.26e-05	0.0553	intergenic	LOC122148274|LOC109064959	122148274|109064959	T cell receptor beta variable 24-1-like|laminin subunit alpha-5-like
NC_056588.1_22069849	Pro	A17	3.31e-05	0.0552	intronic	LOC109078231	109078231	CAP-Gly domain-containing linker protein 4-like
NC_056588.1_23074726	Gly|Pro|Sweet	A17	1.39e-06|2.37e-05|2.83e-05	7.40%|5.72%|5.61%	exonic	LOC109088035	109088035	filamin-A-interacting protein 1-like
NC_056588.1_25394013	His	A17	1.60e-05	0.0595	intronic	LOC109062339	109062339	feline leukemia virus subgroup C receptor-related protein 2-like
NC_056588.1_25870212	Lys|TAA|THEAA	A17	1.36e-06|3.08e-05|1.80e-05	7.41%|5.57%|5.88%	intergenic	dph6|LOC109061160	109054609|109061160	diphthine--ammonia ligase|CDAN1-interacting nuclease 1-like
NC_056588.1_25934101	Lys	A17	3.07e-05	0.0557	intronic	LOC109061160	109061160	CDAN1-interacting nuclease 1-like
NC_056588.1_27060826	Arg	A17	1.43e-05	0.0602	intergenic	LOC109055942|kif6	109055942|109078507	potassium channel subfamily K member 5-like|kinesin-like protein KIF6
NC_056588.1_27079666	Ala|Pro	A17	2.61e-05|7.23e-06	5.66%|6.42%	intergenic	LOC109055942|kif6	109055942|109078507	potassium channel subfamily K member 5-like|kinesin-like protein KIF6
NC_056588.1_28500300	His	A17	3.43e-05	0.055	UTR3	LOC109078632	109078632	HEAT repeat-containing protein 5A
NC_056589.1_10419163	Met	A18	1.40e-05	0.0603	intergenic	LOC109063848|LOC122148666	109063848|122148666	transcription factor Maf-like|uncharacterized LOC122148666
NC_056589.1_11110048	Ala	A18	1.36e-05	0.0605	intronic	mthfsd	109110596	methenyltetrahydrofolate synthase domain-containing protein
NC_056589.1_11110049	Ala|Sweet	A18	6.99e-06|1.97e-05	6.44%|5.83%	intronic	mthfsd	109110596	methenyltetrahydrofolate synthase domain-containing protein
NC_056589.1_11110051	Ala	A18	1.29e-05	0.0608	intronic	mthfsd	109110596	methenyltetrahydrofolate synthase domain-containing protein
NC_056589.1_13573336	Lys	A18	3.09e-05	0.0556	intergenic	LOC109081697|LOC109084259	109081697|109084259	extracellular calcium-sensing receptor-like
NC_056589.1_14391125	Pro	A18	4.94e-06	0.0665	intergenic	LOC122148577|LOC122148578	122148577|122148578	uncharacterized LOC122148577|uncharacterized LOC122148578
NC_056589.1_15334708	Cys	A18	1.82e-05	0.0588	intergenic	LOC109110751|LOC109110694	109110751|109110694	uncharacterized protein LOC109110751|CLK4-associating serine/arginine rich protein-like
NC_056589.1_2017264	Ile	A18	3.30e-05	0.0552	intergenic	LOC109088967|LOC109110701	109088967|109110701	extracellular calcium-sensing receptor-like|somatolactin-like
NC_056589.1_20673816	Ala	A18	2.01e-06	0.0718	intergenic	LOC109092236|LOC109109934	109092236|109109934	snRNA-activating protein complex subunit 5-like|nuclear receptor coactivator 5-like
NC_056589.1_21468594	Gly	A18	3.13e-05	0.0556	intronic	lrriq1	109106356	leucine-rich repeat and IQ domain-containing protein 1
NC_056589.1_21502914	Gly	A18	1.73e-05	0.0591	intronic	LOC109105691	109105691	cathepsin D-like
NC_056589.1_21812564	Pro	A18	1.86e-05	0.0586	intronic	LOC109059194	109059194	transcription factor RFX4
NC_056589.1_22223888	Pro	A18	2.75e-05	0.0563	intronic	LOC109109917	109109917	solute carrier family 66 member 2-like
NC_056589.1_25295808	Ala	A18	1.51e-05	0.0599	exonic	LOC109110092	109110092	pyruvate dehydrogenase [acetyl-transferring]-phosphatase 2, mitochondrial-like
NC_056589.1_25295941	Ala	A18	1.52e-06	0.0734	exonic	LOC109110092	109110092	pyruvate dehydrogenase [acetyl-transferring]-phosphatase 2, mitochondrial-like
NC_056589.1_25355323	Cys	A18	2.77e-05	0.0563	intronic	LOC109110071	109110071	anoctamin-1-like
NC_056589.1_28816528	Gly	A18	4.98e-06	0.0664	intronic	wtip	109093717	Wilms tumor protein 1-interacting protein homolog
NC_056589.1_28822769	Pro	A18	1.39e-05	0.0604	intronic	wtip	109093717	Wilms tumor protein 1-interacting protein homolog
NC_056589.1_4799942	Lys	A18	5.68e-06	0.0656	intronic	LOC109109287	109109287	A-kinase anchor protein SPHKAP
NC_056589.1_5352515	Thr	A18	3.09e-05	0.0556	intronic	LOC109073191	109073191	kinesin-like protein KIFC3
NC_056589.1_8743624	TAA	A18	2.00e-05	0.0582	intronic	tnfaip8l3	109096639	tumor necrosis factor alpha-induced protein 8-like protein 3
NC_056589.1_9346513	Tyr	A18	1.93e-05	0.0584	intronic	LOC109103625	109103625	homeodomain-interacting protein kinase 3-like
NC_056590.1_10549000	Pro	A19	2.89e-05	0.056	intronic	LOC109052830	109052830	proline-rich protein PRCC
NC_056590.1_11921399	Met	A19	1.29e-05	0.0608	ncRNA_intronic	LOC122148845	122148845	fMet-Leu-Phe receptor-like
NC_056590.1_11921469	Met	A19	2.19e-05	0.0577	ncRNA_intronic	LOC122148845	122148845	fMet-Leu-Phe receptor-like
NC_056590.1_16842981	Asp|Glu|Ser|Umami	A19	1.01e-05|1.28e-05|1.73e-05|1.06e-05	6.23%|6.09%|5.91%|6.20%	intergenic	LOC109090189|LOC122134618	109090189|122134618	fibronectin type III domain-containing protein 5|MARCKS-related protein 1-B
NC_056590.1_18078166	Tyr	A19	3.38e-05	0.0551	intronic	LOC109107022	109107022	zinc finger and BTB domain-containing protein 10-like
NC_056590.1_18256028	Tyr	A19	2.04e-05	0.0581	intergenic	LOC109111484|LOC109053372	109111484|109053372	fatty acid-binding protein, heart-like|protein FAM8A1-like
NC_056590.1_18256031	Tyr	A19	2.04e-05	0.0581	intergenic	LOC109111484|LOC109053372	109111484|109053372	fatty acid-binding protein, heart-like|protein FAM8A1-like
NC_056590.1_18256032	Tyr	A19	2.32e-05	0.0573	intergenic	LOC109111484|LOC109053372	109111484|109053372	fatty acid-binding protein, heart-like|protein FAM8A1-like
NC_056590.1_18256236	Tyr	A19	7.23e-06	0.0642	intergenic	LOC109111484|LOC109053372	109111484|109053372	fatty acid-binding protein, heart-like|protein FAM8A1-like
NC_056590.1_24252759	Tyr	A19	3.09e-05	0.0556	intronic	LOC109045393	109045393	serine-rich adhesin for platelets-like
NC_056590.1_4374396	Thr	A19	1.72e-05	0.0591	intergenic	LOC109069190|LOC109088647	109069190|109088647	gastrula zinc finger protein XlCGF57.1-like|26S proteasome non-ATPase regulatory subunit 3-like
NC_056590.1_515304	Ala	A19	4.78e-06	0.0667	intergenic	LOC109085638|LOC109082091	109085638|109082091	tyrosine-protein phosphatase non-receptor type 2-like|calcium homeostasis modulator protein 4-like
NC_056590.1_5660338	Pro	A19	1.14e-05	0.0615	intronic	syngap1a	109045037	ras/Rap GTPase-activating protein SynGAP
NC_056590.1_5994549	Pro	A19	2.47e-05	0.057	intergenic	LOC122148864|LOC122148753	122148864|122148753	uncharacterized LOC122148864|uncharacterized protein LOC122148753
NC_056590.1_5994550	Pro	A19	2.47e-05	0.057	intergenic	LOC122148864|LOC122148753	122148864|122148753	uncharacterized LOC122148864|uncharacterized protein LOC122148753
NC_056590.1_5994552	Pro	A19	1.54e-05	0.0598	intergenic	LOC122148864|LOC122148753	122148864|122148753	uncharacterized LOC122148864|uncharacterized protein LOC122148753
NC_056590.1_7290215	Ala|Gly|Pro	A19	2.65e-05|5.94e-07|2.31e-05	5.65%|7.89%|5.74%	intronic	LOC109065314|LOC109107415	109065314|109107415	hyccin|rap guanine nucleotide exchange factor 5-like
NC_056590.1_7290217	Ala|Gly|Pro	A19	2.65e-05|5.94e-07|2.31e-05	5.65%|7.89%|5.74%	intronic	LOC109065314|LOC109107415	109065314|109107415	hyccin|rap guanine nucleotide exchange factor 5-like
NC_056590.1_7558579	Gly	A19	2.96e-05	0.0559	intronic	LOC109095072	109095072	nectin-2-like
NC_056590.1_810278	Met	A19	1.43e-06	0.0738	intronic	LOC109062068	109062068	regulating synaptic membrane exocytosis protein 2-like
NC_056590.1_8532478	Lys	A19	3.34e-05	0.0552	UTR5	LOC122148769	122148769	syntaxin-1B
NC_056590.1_8590086	Ala|Pro	A19	2.48e-05|3.64e-07	5.69%|8.18%	UTR5	si:dkey-89b17.4	109111987	zinc finger protein 646
NC_056591.1_1192932	His|Ser	A20	2.12e-05|3.44e-05	5.79%|5.50%	intergenic	LOC109113788|LOC109073019	109113788|109073019	heterogeneous nuclear ribonucleoprotein Q|5-hydroxytryptamine receptor 1E
NC_056591.1_15049623	His	A20	1.33e-05	0.0606	intergenic	LOC109053124|mthfd1a	109053124|109061507	kinesin-like protein KIF26A|C-1-tetrahydrofolate synthase, cytoplasmic
NC_056591.1_15444019	His	A20	3.07e-05	0.0557	UTR3	LOC109077389	109077389	zinc finger protein DPF3-like
NC_056591.1_15680794	His	A20	1.15e-05	0.0615	downstream	LOC109073136	109073136	G-protein coupled receptor 176
NC_056591.1_1586146	Ala|Sweet	A20	3.92e-06|3.23e-05	6.78%|5.54%	intergenic	tab2|trnak-uuu	109070678|122146855	TGF-beta-activated kinase 1 and MAP3K7-binding protein 2|tRNA-Lys
NC_056591.1_1586148	Ala|Sweet	A20	1.76e-06|1.61e-05	7.25%|5.95%	intergenic	tab2|trnak-uuu	109070678|122146855	TGF-beta-activated kinase 1 and MAP3K7-binding protein 2|tRNA-Lys
NC_056591.1_19704670	Ala	A20	4.53e-06	0.067	intergenic	LOC109080220|LOC109080247	109080220|109080247	protein enabled homolog|signal recognition particle 9 kDa protein-like
NC_056591.1_22009172	Met	A20	3.31e-05	0.0552	upstream	LOC109076130	109076130	mitochondrial basic amino acids transporter-like
NC_056591.1_22593127	Ala	A20	2.95e-06	0.0695	intergenic	LOC109113529|LOC122149028	109113529|122149028	GDP-L-fucose synthase-like|uncharacterized LOC122149028
NC_056591.1_22942206	Ile|Val	A20	8.94e-06|3.52e-05	6.30%|5.49%	intergenic	LOC109071983|tmem151ba	109071983|109112858	E3 ubiquitin-protein ligase rnf8|transmembrane protein 151B
NC_056591.1_22942218	Ile|Val	A20	7.99e-06|3.08e-05	6.36%|5.56%	intergenic	LOC109071983|tmem151ba	109071983|109112858	E3 ubiquitin-protein ligase rnf8|transmembrane protein 151B
NC_056591.1_22942274	Ile|Val|Bitter	A20	1.14e-06|7.93e-06|2.39e-05	7.51%|6.37%|5.72%	intergenic	LOC109071983|tmem151ba	109071983|109112858	E3 ubiquitin-protein ligase rnf8|transmembrane protein 151B
NC_056591.1_23031620	Arg|Pro	A20	6.01e-06|3.17e-06	6.53%|6.91%	intergenic	LOC109071071|LOC122149030	109071071|122149030	V-type proton ATPase subunit D-like|flocculation protein FLO11-like
NC_056591.1_23657138	Ala|Pro	A20	6.40e-06|8.26e-06	6.49%|6.34%	intergenic	LOC109078435|LOC109059582	109078435|109059582	myosin heavy chain, fast skeletal muscle-like|myosin heavy chain, fast skeletal muscle-like
NC_056591.1_23827634	Ile	A20	2.40e-05	0.0571	intronic	LOC109084103	109084103	1-phosphatidylinositol 4,5-bisphosphate phosphodiesterase beta-1-like
NC_056591.1_24222530	Met	A20	3.36e-05	0.0551	downstream	LOC122134167	122134167	uncharacterized protein LOC122134167
NC_056591.1_26105350	Ala|Sweet	A20	7.89e-06|2.43e-05	6.37%|5.71%	intronic	LOC109061715	109061715	transmembrane protein 121-like
NC_056591.1_26708698	Ala|Sweet	A20	2.40e-05|3.32e-05	5.71%|5.52%	intergenic	LOC109068273|trnad-guc	109068273|122148707	paired box protein Pax-1-like|tRNA-Asp
NC_056591.1_2984179	Met	A20	1.14e-05	0.0615	intergenic	LOC109053476|LOC109113059	109053476|109113059	solute carrier family 22 member 6-A-like|laminin subunit alpha-4-like
NC_056591.1_2984187	Met	A20	4.23e-06	0.0674	intergenic	LOC109053476|LOC109113059	109053476|109113059	solute carrier family 22 member 6-A-like|laminin subunit alpha-4-like
NC_056591.1_311065	Ile	A20	2.30e-05	0.0574	intronic	ptprk	109051900	receptor-type tyrosine-protein phosphatase kappa
NC_056591.1_3435630	Ala|Gly|Pro|Sweet	A20	1.91e-06|5.09e-06|3.49e-06|9.43e-07	7.21%|6.63%|6.85%|7.62%	intronic	LOC109112868	109112868	centrosomal protein of 170 kDa protein B-like
NC_056591.1_3435636	Ala|Gly|Pro|Sweet	A20	8.79e-06|5.11e-06|4.07e-06|1.21e-06	6.31%|6.63%|6.76%|7.48%	intronic	LOC109112868	109112868	centrosomal protein of 170 kDa protein B-like
NC_056591.1_3435671	Ala|Sweet	A20	1.69e-05|1.43e-05	5.92%|6.02%	intronic	LOC109112868	109112868	centrosomal protein of 170 kDa protein B-like
NC_056591.1_3435677	Ala|Sweet	A20	1.53e-06|3.09e-05	7.34%|5.56%	intronic	LOC109112868	109112868	centrosomal protein of 170 kDa protein B-like
NC_056591.1_3435685	Ala|Gly|Sweet	A20	1.21e-05|3.00e-05|2.42e-05	6.12%|5.58%|5.71%	intronic	LOC109112868	109112868	centrosomal protein of 170 kDa protein B-like
NC_056591.1_3435702	Ala|Gly|Sweet	A20	1.67e-05|1.91e-05|1.08e-05	5.93%|5.85%|6.19%	intronic	LOC109112868	109112868	centrosomal protein of 170 kDa protein B-like
NC_056591.1_4496809	Sweet	A20	2.19e-05	0.0577	intronic	LOC109112681	109112681	AT-rich interactive domain-containing protein 1B-like
NC_056591.1_4639889	His	A20	5.35e-06	0.066	intergenic	LOC109048329|LOC109059611	109048329|109059611	isthmin-2-like|serine palmitoyltransferase 2-like
NC_056591.1_4639967	His	A20	3.47e-05	0.0549	intergenic	LOC109048329|LOC109059611	109048329|109059611	isthmin-2-like|serine palmitoyltransferase 2-like
NC_056591.1_4719948	THEAA	A20	4.38e-06	0.0672	intergenic	LOC109066833|LOC109044814	109066833|109044814	SNW domain-containing protein 1|zona pellucida sperm-binding protein 3-like
NC_056591.1_6263404	His	A20	8.01e-06	0.0636	intronic	LOC109064700	109064700	ezrin-like
NC_056591.1_7332339	Asp|Umami	A20	3.57e-05|3.53e-05	5.48%|5.49%	intronic	LOC109102267	109102267	flavin-containing monooxygenase 5-like
NC_056591.1_8577034	His	A20	3.40e-05	0.0551	intergenic	LOC122148948|LOC122148949	122148948|122148949	homeobox protein Meis2-like|uncharacterized LOC122148949
NC_056592.1_11177101	Val|Bitter	A21	1.84e-05|3.60e-05	5.87%|5.47%	intergenic	wdr73|gria4b	109113199|109068861	WD repeat-containing protein 73|glutamate receptor 4b
NC_056592.1_11486589	Cys	A21	7.35e-06	0.0641	intronic	myo5b	109045564	unconventional myosin-Vb
NC_056592.1_11724167	Cys	A21	3.66e-06	0.0682	intronic	rb1	109079645	retinoblastoma-associated protein
NC_056592.1_11777316	Cys	A21	2.99e-05	0.0558	intronic	usp28	109050770	ubiquitin carboxyl-terminal hydrolase 28
NC_056592.1_11777333	Cys	A21	1.31e-05	0.0607	intronic	usp28	109050770	ubiquitin carboxyl-terminal hydrolase 28
NC_056592.1_11882088	Leu|Phe	A21	2.07e-05|3.30e-05	5.80%|5.52%	intronic	zbtb16a	109046067	zinc finger and BTB domain-containing protein 16-A
NC_056592.1_11882103	Leu|Phe	A21	1.43e-05|3.36e-05	6.02%|5.51%	intronic	zbtb16a	109046067	zinc finger and BTB domain-containing protein 16-A
NC_056592.1_1195305	Met	A21	2.59e-05	0.0567	intronic	LOC122149259	122149259	ferrochelatase, mitochondrial-like
NC_056592.1_11992076	Thr	A21	1.81e-05	0.0588	intergenic	LOC109045661|LOC109056354	109045661|109056354	neural cell adhesion molecule 1-like
NC_056592.1_11994540	Bitter|THEAA	A21	3.07e-05|2.47e-05	5.57%|5.70%	downstream	LOC109056354	109056354	neural cell adhesion molecule 1-like
NC_056592.1_12087451	Ala	A21	2.36e-05	0.0572	intronic	LOC109056354	109056354	neural cell adhesion molecule 1-like
NC_056592.1_12087452	Ala	A21	2.36e-05	0.0572	intronic	LOC109056354	109056354	neural cell adhesion molecule 1-like
NC_056592.1_12777311	Sweet	A21	9.94e-06	0.0623	intronic	jam3b	109060933	junctional adhesion molecule 3B
NC_056592.1_12837655	Arg	A21	5.61e-06	0.0657	intronic	ddx10	109108532	probable ATP-dependent RNA helicase DDX10
NC_056592.1_12837660	Arg	A21	3.28e-05	0.0553	intronic	ddx10	109108532	probable ATP-dependent RNA helicase DDX10
NC_056592.1_13027923	Ala	A21	1.28e-05	0.0608	upstream	npas4b	109063985	neuronal PAS domain-containing protein 4B
NC_056592.1_13065429	Phe|Tyr	A21	3.03e-05|1.00e-05	5.57%|6.23%	intergenic	LOC109107373|tmem179bb	109107373|109081709	transmembrane protein 151B|transmembrane protein 179B
NC_056592.1_13065430	Tyr	A21	1.64e-05	0.0594	intergenic	LOC109107373|tmem179bb	109107373|109081709	transmembrane protein 151B|transmembrane protein 179B
NC_056592.1_13329270	Tyr	A21	3.06e-05	0.0557	intergenic	gria1b|tmsb	109045350|109081903	glutamate receptor 1b|thymosin beta
NC_056592.1_13329279	Tyr	A21	3.06e-05	0.0557	intergenic	gria1b|tmsb	109045350|109081903	glutamate receptor 1b|thymosin beta
NC_056592.1_13329284	Tyr	A21	3.06e-05	0.0557	intergenic	gria1b|tmsb	109045350|109081903	glutamate receptor 1b|thymosin beta
NC_056592.1_13329305	Tyr	A21	3.06e-05	0.0557	intergenic	gria1b|tmsb	109045350|109081903	glutamate receptor 1b|thymosin beta
NC_056592.1_13329323	Tyr	A21	3.06e-05	0.0557	intergenic	gria1b|tmsb	109045350|109081903	glutamate receptor 1b|thymosin beta
NC_056592.1_13329324	Tyr	A21	3.06e-05	0.0557	intergenic	gria1b|tmsb	109045350|109081903	glutamate receptor 1b|thymosin beta
NC_056592.1_13555618	TAA	A21	1.49e-05	0.06	exonic	bscl2	109046000	seipin
NC_056592.1_13558960	Ala	A21	1.10e-05	0.0617	UTR5	bscl2	109046000	seipin
NC_056592.1_13558968	Ala|Sweet	A21	5.00e-06|1.20e-05	6.64%|6.12%	UTR5	bscl2	109046000	seipin
NC_056592.1_13558969	Ala|Sweet	A21	5.00e-06|1.20e-05	6.64%|6.12%	UTR5	bscl2	109046000	seipin
NC_056592.1_13784167	Lys|THEAA	A21	6.64e-07|1.04e-05	7.83%|6.21%	intronic	slc8a4a	109046305	solute carrier family 8 member 4a
NC_056592.1_13784170	Lys|THEAA	A21	2.88e-06|3.29e-05	6.97%|5.53%	intronic	slc8a4a	109046305	solute carrier family 8 member 4a
NC_056592.1_13784174	Lys	A21	1.50e-05	0.0599	intronic	slc8a4a	109046305	solute carrier family 8 member 4a
NC_056592.1_13784188	Lys	A21	1.09e-05	0.0618	intronic	slc8a4a	109046305	solute carrier family 8 member 4a
NC_056592.1_13833621	His	A21	2.16e-05	0.0578	intronic	mark2a	109071369	serine/threonine-protein kinase MARK2
NC_056592.1_14868966	His	A21	1.07e-05	0.0619	intergenic	pwwp2a|ttc1	109095436|109095437	PWWP domain-containing protein 2A|tetratricopeptide repeat protein 1
NC_056592.1_14868970	His	A21	1.23e-05	0.0611	intergenic	pwwp2a|ttc1	109095436|109095437	PWWP domain-containing protein 2A|tetratricopeptide repeat protein 1
NC_056592.1_14868971	His	A21	6.63e-06	0.0647	intergenic	pwwp2a|ttc1	109095436|109095437	PWWP domain-containing protein 2A|tetratricopeptide repeat protein 1
NC_056592.1_15223260	Lys	A21	1.34e-05	0.0606	intergenic	rhogb|pgap2	109073272|109046104	ras homolog family member Gb|post-GPI attachment to proteins factor 2
NC_056592.1_15425420	Bitter	A21	2.52e-05	0.0568	intronic	tenm2b	109059448	teneurin-2
NC_056592.1_15841173	Ala|Pro	A21	3.31e-07|1.64e-06	8.24%|7.30%	UTR3	gfpt2	109110871	glutamine--fructose-6-phosphate aminotransferase [isomerizing] 2
NC_056592.1_15841235	Ala|Pro	A21	4.25e-07|1.42e-06	8.09%|7.38%	exonic	gfpt2	109110871	glutamine--fructose-6-phosphate aminotransferase [isomerizing] 2
NC_056592.1_1693156	Pro	A21	1.49e-05	0.0599	intronic	LOC109080225	109080225	endoplasmic reticulum metallopeptidase 1
NC_056592.1_1693519	Gly|Pro|Sweet	A21	1.94e-05|8.24e-06|1.73e-05	5.84%|6.35%|5.91%	intronic	LOC109080225	109080225	endoplasmic reticulum metallopeptidase 1
NC_056592.1_17968514	TAA	A21	1.81e-05	0.0588	intergenic	LOC109107334|LOC109109623	109107334|109109623	uncharacterized LOC109107334|probable ATP-dependent RNA helicase DDX52
NC_056592.1_17968515	TAA	A21	1.79e-05	0.0589	intergenic	LOC109107334|LOC109109623	109107334|109109623	uncharacterized LOC109107334|probable ATP-dependent RNA helicase DDX52
NC_056592.1_19353592	Glu|His|Umami|TAA	A21	2.98e-05|2.24e-05|3.14e-05|2.04e-05	5.58%|5.75%|5.55%|5.81%	intergenic	ubtd2|LOC122134795	109089746|122134795	ubiquitin domain-containing protein 2|uncharacterized LOC122134795
NC_056592.1_19537075	Met	A21	1.89e-05	0.0585	intronic	LOC109073411	109073411	chromosome-associated kinesin KIF4-like
NC_056592.1_213661	Pro	A21	1.70e-05	0.0592	intronic	plgrkt	109057834	plasminogen receptor (KT)
NC_056592.1_22020511	Glu|Umami	A21	2.14e-05|2.55e-05	5.78%|5.68%	intergenic	LOC109070817|slc22a21	109070817|109075092	myosin heavy chain, fast skeletal muscle-like|solute carrier family 22 member 4
NC_056592.1_23941748	Met	A21	1.18e-05	0.0613	intronic	LOC109074455	109074455	spermatogenesis-associated protein 13-like
NC_056592.1_24425497	Arg	A21	1.02e-05	0.0622	intergenic	LOC122134804|LOC122134731	122134804|122134731	uncharacterized LOC122134804|uncharacterized LOC122134731
NC_056592.1_24523948	His	A21	8.73e-06	0.0631	intergenic	LOC109086941|LOC109098080	109086941|109098080	profilin-1-like|ICOS ligand-like
NC_056592.1_24583926	His	A21	1.48e-05	0.06	intergenic	LOC109098080|LOC109083296	109098080|109083296	ICOS ligand-like|uncharacterized LOC109083296
NC_056592.1_2791546	Cys	A21	2.75e-05	0.0563	intronic	LOC109061094	109061094	neuronal migration protein doublecortin-like
NC_056592.1_3765595	Ala	A21	1.98e-05	0.0583	intergenic	LOC122149268|LOC122134780	122149268|122134780	uncharacterized LOC122149268|uncharacterized LOC122134780
NC_056592.1_4556421	Pro	A21	1.49e-05	0.06	intronic	ap3b1a	109065243	AP-3 complex subunit beta-1
NC_056592.1_4556450	Met	A21	1.59e-05	0.0596	intronic	ap3b1a	109065243	AP-3 complex subunit beta-1
NC_056592.1_4556478	Cys	A21	1.17e-05	0.0614	intronic	ap3b1a	109065243	AP-3 complex subunit beta-1
NC_056592.1_4556489	Met|Cys	A21	2.12e-05|5.56e-06	5.79%|6.58%	intronic	ap3b1a	109065243	AP-3 complex subunit beta-1
NC_056592.1_541484	Ala	A21	2.02e-06	0.0717	intronic	LOC109102804	109102804	trimeric intracellular cation channel type B-like
NC_056592.1_5436264	Met	A21	2.80e-05	0.0562	intronic	mapk10	109079543	mitogen-activated protein kinase 10
NC_056592.1_5827561	Cys	A21	3.46e-05	0.055	ncRNA_intronic	LOC109065023	109065023	collagen and calcium-binding EGF domain-containing protein 1-like
NC_056592.1_6052737	Cys	A21	3.45e-05	0.055	intronic	LOC109046210	109046210	prolactin receptor
NC_056592.1_6624845	Cys	A21	7.48e-06	0.064	intergenic	LOC109090483|LOC109096982	109090483|109096982	CUGBP Elav-like family member 4|uncharacterized LOC109096982
NC_056592.1_6784632	Gly	A21	2.66e-05	0.0565	intergenic	LOC109090483|LOC109096982	109090483|109096982	CUGBP Elav-like family member 4|uncharacterized LOC109096982
NC_056592.1_7602583	Gly	A21	1.52e-05	0.0598	ncRNA_intronic	LOC109062263	109062263	probable voltage-dependent N-type calcium channel subunit alpha-1B
NC_056592.1_7655746	Lys|THEAA	A21	3.43e-05|3.01e-05	5.50%|5.58%	intergenic	LOC122149285|LOC122149283	122149285|122149283	uncharacterized LOC122149285|histone-lysine N-methyltransferase EHMT1-like
NC_056592.1_9168961	Ala	A21	3.98e-06	0.0678	intronic	LOC109059302	109059302	retinoic acid receptor RXR-alpha-A-like
NC_056592.1_9762382	Ser	A21	3.55e-05	0.0548	upstream	LOC109069465	109069465	neurofilament medium polypeptide-like
NC_056593.1_11011319	Gly	A22	2.05e-05	0.0581	intergenic	LOC122135015|LOC122135016	122135015|122135016	uncharacterized LOC122135015|uncharacterized LOC122135016
NC_056593.1_11011320	Gly	A22	1.76e-05	0.059	intergenic	LOC122135015|LOC122135016	122135015|122135016	uncharacterized LOC122135015|uncharacterized LOC122135016
NC_056593.1_1315763	Tyr	A22	3.28e-05	0.0553	intergenic	LOC109051346|LOC109046064	109051346|109046064	GTPase IMAP family member 8-like|guanylyl cyclase-activating protein 1-like
NC_056593.1_13551355	Gly|Pro	A22	1.59e-05|5.81e-07	5.96%|7.91%	intronic	capn2l	109046473	calpain 2, (m/II) large subunit, like
NC_056593.1_13551362	Gly|Pro	A22	2.88e-05|8.38e-07	5.60%|7.69%	intronic	capn2l	109046473	calpain 2, (m/II) large subunit, like
NC_056593.1_13551364	Pro	A22	2.16e-05	0.0578	intronic	capn2l	109046473	calpain 2, (m/II) large subunit, like
NC_056593.1_13982053	Ile	A22	1.84e-05	0.0587	intergenic	LOC122134906|LOC109083289	122134906|109083289	uncharacterized LOC122134906|uncharacterized LOC109083289
NC_056593.1_15001492	Met	A22	8.22e-09	0.1038	intronic	LOC122135042	122135042	adhesion G-protein coupled receptor G7-like
NC_056593.1_1575274	Cys	A22	2.35e-05	0.0573	downstream	LOC109066370	109066370	lens fiber membrane intrinsic protein-like
NC_056593.1_1925391	Pro	A22	5.99e-06	0.0653	intergenic	LOC122134842|LOC122135035	122134842|122135035	uncharacterized LOC122134842|uncharacterized LOC122135035
NC_056593.1_1925393	Pro	A22	5.99e-06	0.0653	intergenic	LOC122134842|LOC122135035	122134842|122135035	uncharacterized LOC122134842|uncharacterized LOC122135035
NC_056593.1_1925396	Pro	A22	5.99e-06	0.0653	intergenic	LOC122134842|LOC122135035	122134842|122135035	uncharacterized LOC122134842|uncharacterized LOC122135035
NC_056593.1_1925401	Pro	A22	5.99e-06	0.0653	intergenic	LOC122134842|LOC122135035	122134842|122135035	uncharacterized LOC122134842|uncharacterized LOC122135035
NC_056593.1_20229172	Ala	A22	3.44e-05	0.055	intergenic	LOC109057756|LOC109096673	109057756|109096673	lisH domain-containing protein ARMC9|ephrin type-B receptor 3-like
NC_056593.1_2283906	TAA	A22	3.19e-05	0.0554	intronic	LOC109047485	109047485	fibrillin-2-like
NC_056593.1_2283918	Gly|TAA	A22	2.73e-05|1.08e-05	5.64%|6.19%	intronic	LOC109047485	109047485	fibrillin-2-like
NC_056593.1_2283937	Gly|Pro|TAA	A22	6.52e-06|2.15e-05|4.90e-06	6.48%|5.78%|6.65%	intronic	LOC109047485	109047485	fibrillin-2-like
NC_056593.1_2818722	Cys	A22	1.65e-05	0.0594	intronic	LOC109066106	109066106	nicalin-1-like
NC_056593.1_3463880	Ala	A22	2.15e-05	0.0578	intergenic	LOC122134984|LOC109054495	122134984|109054495	SLAM family member 5-like|uncharacterized LOC109054495
NC_056593.1_7245694	Ala	A22	9.43e-06	0.0627	intronic	lrp1ba	109090199	low-density lipoprotein receptor-related protein 1B
NC_056593.1_7364697	Pro	A22	2.08e-05	0.058	intronic	lrp1ba	109090199	low-density lipoprotein receptor-related protein 1B
NC_056594.1_10935057	Lys	A23	2.98e-05	0.0559	ncRNA_exonic	LOC109055106	109055106	transcription factor HES-5-like
NC_056594.1_13777464	Lys	A23	2.66e-05	0.0565	intergenic	LOC109051974|LOC109051976	109051974|109051976	rho-related GTP-binding protein Rho6-like|probable E3 ubiquitin-protein ligase DTX3
NC_056594.1_16344120	Ala|Sweet	A23	2.02e-05|2.59e-05	5.82%|5.67%	ncRNA_intronic	LOC109091045	109091045	mitochondrial fission regulator 2-like
NC_056594.1_1699952	Gly	A23	2.40e-05	0.0571	exonic	LOC109084636	109084636	NLR family CARD domain-containing protein 3-like
NC_056594.1_21779222	Ala|Pro	A23	3.23e-07|3.66e-06	8.25%|6.82%	intronic	LOC109085971|rnf150b	109085971|109085966	protein phosphatase methylesterase 1-like|RING finger protein 150
NC_056594.1_21862911	Lys	A23	7.43e-06	0.0641	downstream	LOC122135121	122135121	anaphase-promoting complex subunit 10
NC_056594.1_21956593	Cys	A23	2.67e-05	0.0565	intronic	LOC109106940	109106940	E3 ubiquitin-protein ligase Itchy-like
NC_056594.1_22138514	Arg	A23	1.65e-05	0.0593	intronic	LOC122135122	122135122	V-set and transmembrane domain-containing protein 2-like protein
NC_056594.1_22138516	Arg	A23	2.56e-05	0.0567	intronic	LOC122135122	122135122	V-set and transmembrane domain-containing protein 2-like protein
NC_056594.1_22367698	Met	A23	1.78e-05	0.0589	intronic	LOC109076570	109076570	6-phosphofructo-2-kinase/fructose-2,6-bisphosphatase 2-like
NC_056594.1_23612990	Met	A23	4.86e-06	0.0666	intergenic	LOC122135130|LOC109082015	122135130|109082015	uncharacterized LOC122135130|uncharacterized LOC109082015
NC_056594.1_23630759	Met	A23	1.79e-05	0.0589	intergenic	LOC122135130|LOC109082015	122135130|109082015	uncharacterized LOC122135130|uncharacterized LOC109082015
NC_056594.1_23671329	Met	A23	5.28e-06	0.0661	intergenic	LOC109082015|LOC109106611	109082015|109106611	uncharacterized LOC109082015|protein-glutamine gamma-glutamyltransferase K-like
NC_056594.1_25137590	Ala	A23	4.80e-06	0.0666	intronic	LOC109086112	109086112	protein AAR2 homolog
NC_056594.1_4226400	Val|THEAA	A23	3.08e-05|1.57e-05	5.57%|5.96%	intronic	LOC109051313	109051313	transcriptional enhancer factor TEF-5-like
NC_056594.1_5753981	Met	A23	1.15e-05	0.0615	intronic	LOC109048352|LOC109050245	109048352|109050245	myelin transcription factor 1-like|sterile alpha motif domain-containing protein 10-like
NC_056594.1_5753985	Met	A23	1.54e-05	0.0598	intronic	LOC109048352|LOC109050245	109048352|109050245	myelin transcription factor 1-like|sterile alpha motif domain-containing protein 10-like
NC_056594.1_6243560	Cys	A23	9.77e-06	0.0624	intronic	LOC109060110	109060110	zinc finger and BTB domain-containing protein 46-like
NC_056595.1_11057679	Lys|THEAA	A24	2.22e-06|8.65e-06	7.12%|6.32%	intergenic	LOC109052319|otulina	109052319|109049595	POU domain, class 6, transcription factor 2-like|OTU deubiquitinase with linear linkage specificity a
NC_056595.1_14355654	Gly	A24	3.38e-05	0.0551	intronic	LOC109067463	109067463	phosphatidylinositol 3,4,5-trisphosphate-dependent Rac exchanger 2 protein-like
NC_056595.1_14355656	Gly	A24	3.38e-05	0.0551	intronic	LOC109067463	109067463	phosphatidylinositol 3,4,5-trisphosphate-dependent Rac exchanger 2 protein-like
NC_056595.1_14355657	Gly	A24	3.38e-05	0.0551	intronic	LOC109067463	109067463	phosphatidylinositol 3,4,5-trisphosphate-dependent Rac exchanger 2 protein-like
NC_056595.1_16971407	Arg|Ile|Leu|Bitter	A24	1.72e-05|3.38e-05|2.66e-05|4.31e-06	5.91%|5.51%|5.65%|6.73%	intergenic	ythdf3|LOC122135361	109090923|122135361	YTH domain-containing family protein 3|uncharacterized LOC122135361
NC_056595.1_17237649	Thr	A24	9.43e-06	0.0627	intronic	nup58	109112916	nucleoporin p58/p45
NC_056595.1_17237651	Thr	A24	1.88e-05	0.0586	intronic	nup58	109112916	nucleoporin p58/p45
NC_056595.1_17281701	His	A24	2.99e-05	0.0558	intronic	phldb2b	109084333	pleckstrin homology-like domain family B member 2
NC_056595.1_17281718	His	A24	2.99e-05	0.0558	intronic	phldb2b	109084333	pleckstrin homology-like domain family B member 2
NC_056595.1_18166180	Gly|Pro	A24	3.33e-06|2.83e-05	6.88%|5.62%	intronic	LOC109089254	109089254	disco-interacting protein 2 homolog C-like
NC_056595.1_18166264	Gly	A24	7.01e-06	0.0644	intronic	LOC109089254	109089254	disco-interacting protein 2 homolog C-like
NC_056595.1_18301289	Ser	A24	2.34e-05	0.0573	intronic	LOC122135383	122135383	C-C motif chemokine 8-like
NC_056595.1_18477551	Cys	A24	1.15e-05	0.0615	intronic	LOC109048996	109048996	heparan-sulfate 6-O-sulfotransferase 1-B-like
NC_056595.1_18477553	Cys	A24	1.17e-05	0.0614	intronic	LOC109048996	109048996	heparan-sulfate 6-O-sulfotransferase 1-B-like
NC_056595.1_18477567	Cys	A24	2.53e-05	0.0568	intronic	LOC109048996	109048996	heparan-sulfate 6-O-sulfotransferase 1-B-like
NC_056595.1_19503182	Gly|Pro|Sweet	A24	8.59e-06|4.19e-06|3.04e-05	6.32%|6.74%|5.57%	intronic	LOC109104332	109104332	sorting nexin-7-like
NC_056595.1_19688993	Asp|Glu|Umami	A24	4.94e-06|3.05e-05|1.31e-05	6.65%|5.57%|6.07%	intergenic	LOC109088088|LOC109067311	109088088|109067311	dihydropyrimidine dehydrogenase [NADP(+)]-like
NC_056595.1_2011718	Ile|THEAA	A24	1.17e-05|2.80e-05	6.14%|5.62%	intronic	stk17a	109081617	serine/threonine-protein kinase 17A
NC_056595.1_21397164	Lys|THEAA	A24	3.57e-05|1.92e-05	5.48%|5.85%	intronic	LOC109088406	109088406	arf-GAP with GTPase, ANK repeat and PH domain-containing protein 3-like
NC_056595.1_21484665	Met	A24	8.75e-06	0.0631	intronic	LOC109054079	109054079	suppression of tumorigenicity 18 protein
NC_056595.1_21516646	Pro	A24	1.15e-05	0.0615	intronic	LOC109054079	109054079	suppression of tumorigenicity 18 protein
NC_056595.1_23033330	Lys|THEAA	A24	1.47e-05|6.64e-06	6.00%|6.47%	intronic	LOC109045682	109045682	calpain-15-like
NC_056595.1_23882314	TAA	A24	3.37e-05	0.0551	ncRNA_intronic	LOC109057198	109057198	solute carrier family 12 member 7-like
NC_056595.1_24101295	Pro	A24	7.18e-06	0.0643	intronic	LOC109071191	109071191	potassium voltage-gated channel subfamily H member 2-like
NC_056595.1_24189344	Gly	A24	4.00e-06	0.0677	intronic	LOC109071191	109071191	potassium voltage-gated channel subfamily H member 2-like
NC_056595.1_24605408	Pro	A24	2.49e-05	0.0569	intergenic	LOC122135431|LOC109074410	122135431|109074410	sodium channel protein type 2 subunit alpha-like|sodium channel protein type 2 subunit alpha-like
NC_056595.1_24781238	Ala	A24	1.47e-05	0.06	ncRNA_intronic	LOC109074409	109074409	activin receptor type-2B-like
NC_056595.1_24781239	Ala	A24	1.22e-05	0.0611	ncRNA_intronic	LOC109074409	109074409	activin receptor type-2B-like
NC_056595.1_24781240	Ala	A24	3.37e-05	0.0551	ncRNA_intronic	LOC109074409	109074409	activin receptor type-2B-like
NC_056595.1_25140874	Pro	A24	8.11e-06	0.0635	intronic	ptprma	109079891	protein tyrosine phosphatase receptor type Ma
NC_056595.1_3740251	Pro|Sweet	A24	6.20e-06|2.58e-05	6.51%|5.67%	intergenic	LOC122135315|LOC109048898	122135315|109048898	phenylalanine--tRNA ligase, mitochondrial-like|neuritin-like
NC_056595.1_3740257	Pro|Sweet	A24	6.20e-06|2.58e-05	6.51%|5.67%	intergenic	LOC122135315|LOC109048898	122135315|109048898	phenylalanine--tRNA ligase, mitochondrial-like|neuritin-like
NC_056595.1_5987783	Ala	A24	1.30e-05	0.0608	intronic	LOC109110659	109110659	serine/threonine-protein kinase greatwall-like
NC_056595.1_6299265	Ser|TAA	A24	6.51e-06|2.33e-05	6.48%|5.73%	ncRNA_intronic	LOC109058753	109058753	uncharacterized LOC109058753
NC_056595.1_8578571	Ala|Gly|Sweet	A24	5.73e-06|1.88e-05|2.23e-05	6.56%|5.86%|5.76%	intergenic	LOC109049010|LOC122135497	109049010|122135497	elongation of very long chain fatty acids protein 2-like|uncharacterized LOC122135497
NC_056595.1_9767931	Leu|Val|Tyr	A24	3.20e-05|7.88e-06|3.15e-05	5.54%|6.37%|5.55%	intronic	LOC109067964	109067964	arf-GAP with SH3 domain, ANK repeat and PH domain-containing protein 1-like
NC_056596.1_10093310	Pro	A25	3.27e-05	0.0553	intergenic	LOC109065592|LOC109089818	109065592|109089818	interferon-induced GTP-binding protein Mx2-like|interferon-induced GTP-binding protein Mx3-like
NC_056596.1_10093326	Pro	A25	3.27e-05	0.0553	intergenic	LOC109065592|LOC109089818	109065592|109089818	interferon-induced GTP-binding protein Mx2-like|interferon-induced GTP-binding protein Mx3-like
NC_056596.1_10093327	Pro	A25	3.27e-05	0.0553	intergenic	LOC109065592|LOC109089818	109065592|109089818	interferon-induced GTP-binding protein Mx2-like|interferon-induced GTP-binding protein Mx3-like
NC_056596.1_10093330	Pro	A25	3.27e-05	0.0553	intergenic	LOC109065592|LOC109089818	109065592|109089818	interferon-induced GTP-binding protein Mx2-like|interferon-induced GTP-binding protein Mx3-like
NC_056596.1_12401955	Lys	A25	6.73e-06	0.0646	intergenic	LOC122135610|LOC109047693	122135610|109047693	uncharacterized LOC122135610|dnaJ homolog subfamily A member 4-like
NC_056596.1_13140524	Thr	A25	1.23e-05	0.0611	intergenic	LOC109090991|LOC109095041	109090991|109095041	nuclear receptor ROR-alpha A|C2 calcium-dependent domain-containing protein 4C-like
NC_056596.1_13140595	Thr	A25	2.23e-05	0.0576	intergenic	LOC109090991|LOC109095041	109090991|109095041	nuclear receptor ROR-alpha A|C2 calcium-dependent domain-containing protein 4C-like
NC_056596.1_1662286	Gly|Pro	A25	2.78e-05|2.72e-05	5.63%|5.64%	intergenic	LOC122134525|LOC109065273	122134525|109065273	fibulin-1-like|protein Wnt-7b
NC_056596.1_16635863	Arg	A25	1.95e-05	0.0584	UTR3	LOC109071397	109071397	NLR family CARD domain-containing protein 3-like
NC_056596.1_18614764	THEAA	A25	3.39e-05	0.0551	intronic	LOC109080869	109080869	anoctamin-5-like
NC_056596.1_20141910	Ser	A25	1.68e-05	0.0592	intronic	LOC109106915	109106915	von Willebrand factor A domain-containing protein 5A-like
NC_056596.1_212781	Pro	A25	1.88e-05	0.0586	intergenic	LOC122135515|LOC122135516	122135515|122135516	overexpressed in colon carcinoma 1 protein homolog|NUAK family SNF1-like kinase 1
NC_056596.1_2154913	Lys	A25	2.50e-05	0.0569	intronic	LOC109098732	109098732	secretory carrier-associated membrane protein 2-like
NC_056596.1_2154955	Lys	A25	1.92e-05	0.0585	intronic	LOC109098732	109098732	secretory carrier-associated membrane protein 2-like
NC_056596.1_2154956	Lys	A25	1.92e-05	0.0585	intronic	LOC109098732	109098732	secretory carrier-associated membrane protein 2-like
NC_056596.1_2154960	Lys	A25	1.92e-05	0.0585	intronic	LOC109098732	109098732	secretory carrier-associated membrane protein 2-like
NC_056596.1_2154976	Lys	A25	1.60e-05	0.0595	intronic	LOC109098732	109098732	secretory carrier-associated membrane protein 2-like
NC_056596.1_2370748	Ala|Sweet	A25	2.38e-05|2.53e-05	5.72%|5.68%	intronic	LOC109099139	109099139	L-lactate dehydrogenase B-B chain
NC_056596.1_2370761	Ala|Sweet	A25	5.28e-06|7.42e-06	6.61%|6.41%	intronic	LOC109099139	109099139	L-lactate dehydrogenase B-B chain
NC_056596.1_2932914	Met	A25	2.65e-05	0.0565	intronic	LOC109051070	109051070	mitochondrial glutamate carrier 1-like
NC_056596.1_3116638	Met	A25	3.86e-06	0.0679	intronic	gnb5a	109050574	guanine nucleotide-binding protein subunit beta-5a
NC_056596.1_3789178	Gly	A25	2.12e-05	0.0579	ncRNA_exonic	LOC109107791	109107791	peptidyl-prolyl cis-trans isomerase B-like
NC_056596.1_4113422	Pro	A25	1.14e-05	0.0616	intergenic	LOC109050852|LOC109059824	109050852|109059824	chondroitin sulfate proteoglycan 4-like|leucine-rich repeat and immunoglobulin-like domain-containing nogo receptor-interacting protein 1
NC_056596.1_5030619	Gly|Pro|Sweet	A25	9.19e-06|1.66e-05|3.05e-05	6.28%|5.93%|5.57%	intronic	LOC109086698	109086698	tryptophan 5-hydroxylase 1
NC_056596.1_5122129	THEAA	A25	3.40e-05	0.0551	intronic	LOC109047607	109047607	mucin-2-like
NC_056596.1_627432	Pro	A25	2.94e-05	0.0559	intronic	LOC109061474	109061474	protein phosphatase 1H
NC_056596.1_7147537	Cys	A25	6.98e-06	0.0644	intronic	LOC109079527	109079527	C-C motif chemokine 3-like
NC_056596.1_7716824	Ser	A25	6.93e-06	0.0645	intronic	LOC109052670	109052670	SH3 and multiple ankyrin repeat domains protein 2-like
NC_056596.1_9585151	Arg|Lys|THEAA	A25	9.74e-06|3.58e-05|2.45e-05	6.25%|5.48%|5.70%	intronic	LOC109085694|LOC109112419	109085694|109112419	leucine-rich repeat and transmembrane domain-containing protein 2-like|voltage-dependent calcium channel subunit alpha-2/delta-4-like
NC_056597.1_10138272	Ala|Sweet	B1	2.76e-05|2.24e-05	5.63%|5.75%	intronic	LOC109108374	109108374	polypeptide N-acetylgalactosaminyltransferase-like 6
NC_056597.1_10389165	Ala|Sweet	B1	1.42e-06|1.47e-05	7.38%|6.00%	intronic	LOC109102266	109102266	glycine receptor subunit alpha-3-like
NC_056597.1_11621661	Glu|Umami	B1	3.15e-05|3.42e-05	5.55%|5.50%	intronic	LOC109103922	109103922	short coiled-coil protein A-like
NC_056597.1_13367166	Asp|Glu|Umami	B1	8.21e-06|2.94e-05|1.58e-05	6.35%|5.59%|5.96%	ncRNA_intronic	LOC122136056	122136056	activating transcription factor 7-interacting protein 1-like
NC_056597.1_17084767	Arg	B1	3.53e-05	0.0548	intergenic	LOC122135880|LOC109061429	122135880|109061429	uncharacterized LOC122135880|protocadherin-18-like
NC_056597.1_17669933	His	B1	1.95e-05	0.0584	downstream	LOC122135881	122135881	probable pancreatic secretory proteinase inhibitor
NC_056597.1_17669984	His	B1	8.26e-06	0.0634	downstream	LOC122135881	122135881	probable pancreatic secretory proteinase inhibitor
NC_056597.1_18396215	Ile	B1	2.00e-05	0.0582	intronic	LOC109086097	109086097	short transient receptor potential channel 5-like
NC_056597.1_18428206	His	B1	3.95e-06	0.0678	intronic	LOC109086097	109086097	short transient receptor potential channel 5-like
NC_056597.1_19081146	Pro	B1	7.35e-06	0.0641	intronic	ubn1	109094969	ubinuclein-1
NC_056597.1_22636020	Pro	B1	1.10e-05	0.0618	intergenic	LOC109048675|LOC122135763	109048675|122135763	glypican-5-like|glypican-5-like
NC_056597.1_25641401	Pro	B1	1.39e-05	0.0604	intergenic	LOC109058133|LOC109063089	109058133|109063089	2-oxoglutarate receptor 1-like|uncharacterized LOC109063089
NC_056597.1_2572201	TAA	B1	1.80e-05	0.0588	intergenic	LOC109089917|LOC109054879	109089917|109054879	uncharacterized protein LOC109089917|slit homolog 2 protein-like
NC_056597.1_26927316	THEAA	B1	2.90e-05	0.056	intergenic	LOC109047637|LOC122135913	109047637|122135913	small integral membrane protein 11A-like|sodium/potassium-transporting ATPase subunit alpha-1-like
NC_056597.1_27197757	Ala	B1	2.13e-05	0.0579	intronic	LOC109096893	109096893	carcinoembryonic antigen-related cell adhesion molecule 5-like
NC_056597.1_27710500	Ile|Leu|Val|Bitter|THEAA	B1	6.99e-06|2.11e-05|1.98e-05|6.98e-06|1.32e-06	6.44%|5.79%|5.83%|7.42%	ncRNA_intronic	LOC122135924	122135924	lectin-like
NC_056597.1_27924322	Sweet	B1	2.50e-05	0.0569	ncRNA_intronic	LOC109091373	109091373	palmitoyltransferase ZDHHC5-A-like
NC_056597.1_28326803	Val	B1	2.76e-05	0.0563	intergenic	LOC109101079|LOC109048794	109101079|109048794	succinate--CoA ligase [ADP/GDP-forming] subunit alpha, mitochondrial-like|catenin alpha-2
NC_056597.1_28960231	Pro	B1	1.52e-05	0.0598	intronic	LOC109048794	109048794	catenin alpha-2
NC_056597.1_29133012	Ile|Val|Bitter	B1	1.48e-05|1.68e-05|2.17e-05	6.00%|5.92%|5.77%	intergenic	LOC109048794|LOC109065998	109048794|109065998	catenin alpha-2|alpha-1D adrenergic receptor-like
NC_056597.1_30462005	Leu|Phe	B1	2.37e-05|8.20e-06	5.72%|6.35%	intronic	LOC109062409|LOC109080469	109062409|109080469	NACHT, LRR and PYD domains-containing protein 3-like|NACHT, LRR and PYD domains-containing protein 12-like
NC_056597.1_3055950	Lys	B1	1.69e-05	0.0592	intergenic	LOC122135836|LOC109062711	122135836|109062711	dCTP pyrophosphatase 1-like|F-box/WD repeat-containing protein 7
NC_056597.1_30686499	Thr	B1	1.75e-06	0.0726	intronic	LOC109064277	109064277	deoxynucleoside triphosphate triphosphohydrolase SAMHD1-like
NC_056597.1_3247089	Arg	B1	2.86e-05	0.0561	intronic	LOC109062711	109062711	F-box/WD repeat-containing protein 7
NC_056597.1_32985186	Ala	B1	1.03e-05	0.0621	intronic	LOC122134541	122134541	integrin alpha-D-like
NC_056597.1_34588840	Cys	B1	2.87e-05	0.0561	intergenic	LOC109064279|LOC122136092	109064279|122136092	B-cell receptor CD22-like|uncharacterized LOC122136092
NC_056597.1_36218256	Thr	B1	2.22e-05	0.0576	ncRNA_intronic	LOC122135814	122135814	epsin-3-like
NC_056597.1_36462746	Met	B1	3.03e-05	0.0558	intergenic	LOC122135815|LOC109086071	122135815|109086071	SWI/SNF-related matrix-associated actin-dependent regulator of chromatin subfamily A member 5-like|type II inositol 3,4-bisphosphate 4-phosphatase-like
NC_056597.1_37032362	Leu	B1	3.46e-05	0.055	ncRNA_intronic	LOC109055645	109055645	rho-related GTP-binding protein RhoU-like
NC_056597.1_39284857	Pro	B1	1.02e-05	0.0622	intronic	LOC109091604	109091604	VPS10 domain-containing receptor SorCS3
NC_056597.1_39284858	Pro	B1	1.02e-05	0.0622	intronic	LOC109091604	109091604	VPS10 domain-containing receptor SorCS3
NC_056597.1_39284865	Pro	B1	2.07e-05	0.058	intronic	LOC109091604	109091604	VPS10 domain-containing receptor SorCS3
NC_056597.1_39284873	Pro	B1	1.82e-05	0.0588	intronic	LOC109091604	109091604	VPS10 domain-containing receptor SorCS3
NC_056597.1_39284885	Ala|Pro	B1	1.79e-05|8.65e-06	5.89%|6.32%	intronic	LOC109091604	109091604	VPS10 domain-containing receptor SorCS3
NC_056597.1_39436783	Gly	B1	2.30e-05	0.0574	intronic	LOC109091613	109091613	VPS10 domain-containing receptor SorCS1-like
NC_056597.1_39690796	Met	B1	1.03e-05	0.0621	intergenic	LOC109072931|LOC122136094	109072931|122136094	C-X-C motif chemokine 11-like|uncharacterized LOC122136094
NC_056597.1_39718917	Met	B1	2.31e-05	0.0574	intergenic	LOC109072931|LOC122136094	109072931|122136094	C-X-C motif chemokine 11-like|uncharacterized LOC122136094
NC_056597.1_39727073	Met	B1	1.34e-05	0.0606	intergenic	LOC109072931|LOC122136094	109072931|122136094	C-X-C motif chemokine 11-like|uncharacterized LOC122136094
NC_056597.1_4757197	His	B1	3.59e-05	0.0548	ncRNA_intronic	LOC109048290	109048290	PC4 and SFRS1-interacting protein-like
NC_056597.1_5001248	Met	B1	1.38e-05	0.0604	ncRNA_intronic	LOC109048290	109048290	PC4 and SFRS1-interacting protein-like
NC_056597.1_51489	Cys	B1	1.47e-07	0.0871	intergenic	LOC109046085|LOC122136034	109046085|122136034	uncharacterized LOC109046085|protein NOXP20-like
NC_056597.1_5612717	Lys|THEAA	B1	1.70e-05|9.25e-06	5.92%|6.28%	intronic	LOC109107711	109107711	vang-like protein 1
NC_056597.1_5612719	Lys|Bitter|THEAA	B1	9.48e-06|3.29e-05|2.07e-06	6.26%|5.53%|7.16%	intronic	LOC109107711	109107711	vang-like protein 1
NC_056597.1_5612725	THEAA	B1	1.65e-05	0.0594	intronic	LOC109107711	109107711	vang-like protein 1
NC_056597.1_5612728	THEAA	B1	1.31e-05	0.0607	intronic	LOC109107711	109107711	vang-like protein 1
NC_056597.1_7221896	Thr	B1	1.07e-05	0.0619	exonic	LOC109094889	109094889	DNA polymerase lambda-like
NC_056597.1_7236463	Asp|Glu|Ser|Umami	B1	1.49e-05|6.53e-06|5.81e-06|8.58e-06	5.99%|6.48%|6.55%|6.32%	ncRNA_intronic	LOC109094900	109094900	uncharacterized LOC109094900
NC_056597.1_8387348	Glu|Ser|Umami	B1	1.75e-05|2.38e-05|2.71e-05	5.90%|5.72%|5.64%	intergenic	nsun3|epha6	122135848|109105459	tRNA (cytosine(34)-C(5))-methyltransferase, mitochondrial|ephrin type-A receptor 6
NC_056597.1_8909100	Lys	B1	1.84e-05	0.0587	intergenic	LOC122136063|LOC122136044	122136063|122136044	C-type mannose receptor 2|serine/threonine-protein kinase pim-3-like
NC_056597.1_9292963	TAA	B1	2.41e-05	0.0571	intronic	znf827	109077361	zinc finger protein 827
NC_056597.1_990139	Ile	B1	1.18e-05	0.0613	intergenic	LOC122135829|LOC109105396	122135829|109105396	bifunctional heparan sulfate N-deacetylase/N-sulfotransferase 4-like|2-hydroxyacylsphingosine 1-beta-galactosyltransferase-like
NC_056598.1_11384016	His	B2	4.16e-06	0.0675	intronic	st3gal3b	109095058	ST3 beta-galactoside alpha-2,3-sialyltransferase 3b
NC_056598.1_11407492	Lys	B2	3.11e-05	0.0556	intronic	st3gal3b	109095058	ST3 beta-galactoside alpha-2,3-sialyltransferase 3b
NC_056598.1_11407498	Lys	B2	2.17e-05	0.0577	intronic	st3gal3b	109095058	ST3 beta-galactoside alpha-2,3-sialyltransferase 3b
NC_056598.1_11544489	Leu|Val|THEAA	B2	1.22e-05|1.32e-05|1.78e-05	6.11%|6.07%|5.89%	intronic	ptprfb	109095056	receptor-type tyrosine-protein phosphatase F
NC_056598.1_11691533	Met	B2	1.23e-05	0.0611	intergenic	ptprfb|LOC122136357	109095056|122136357	receptor-type tyrosine-protein phosphatase F|uncharacterized LOC122136357
NC_056598.1_122132	Met	B2	2.46e-05	0.057	intergenic	LOC109103009|dis3l2	109103009|109080278	E3 ubiquitin/ISG15 ligase TRIM25-like|DIS3-like exonuclease 2
NC_056598.1_1261301	Ala|Sweet	B2	1.33e-07|1.68e-06	8.77%|7.28%	intergenic	LOC109052429|LOC122136135	109052429|122136135	tripartite motif-containing protein 16-like|E3 ubiquitin/ISG15 ligase TRIM25-like
NC_056598.1_1280978	His	B2	2.07e-05	0.058	ncRNA_intronic	LOC109063845	109063845	PH domain leucine-rich repeat-containing protein phosphatase 1-like
NC_056598.1_128828	Met	B2	3.34e-05	0.0552	intergenic	LOC109103009|dis3l2	109103009|109080278	E3 ubiquitin/ISG15 ligase TRIM25-like|DIS3-like exonuclease 2
NC_056598.1_128938	Met	B2	1.76e-06	0.0725	intergenic	LOC109103009|dis3l2	109103009|109080278	E3 ubiquitin/ISG15 ligase TRIM25-like|DIS3-like exonuclease 2
NC_056598.1_129662	Met	B2	3.25e-05	0.0553	intergenic	LOC109103009|dis3l2	109103009|109080278	E3 ubiquitin/ISG15 ligase TRIM25-like|DIS3-like exonuclease 2
NC_056598.1_13488985	Met	B2	7.23e-06	0.0642	intronic	LOC109060480	109060480	protein FAM110B
NC_056598.1_140668	Met	B2	3.18e-05	0.0555	intronic	dis3l2	109080278	DIS3-like exonuclease 2
NC_056598.1_148476	Met	B2	2.88e-05	0.0561	intronic	dis3l2	109080278	DIS3-like exonuclease 2
NC_056598.1_1530063	Cys	B2	6.08e-06	0.0653	intronic	mov10l1	109057270	RNA helicase Mov10l1
NC_056598.1_1530067	Cys	B2	8.09e-06	0.0636	intronic	mov10l1	109057270	RNA helicase Mov10l1
NC_056598.1_154925	Met	B2	2.68e-05	0.0565	intronic	dis3l2	109080278	DIS3-like exonuclease 2
NC_056598.1_155977	Met	B2	3.22e-05	0.0554	intronic	dis3l2	109080278	DIS3-like exonuclease 2
NC_056598.1_1628438	His	B2	9.43e-06	0.0627	upstream	LOC109069447	109069447	alanine aminotransferase 2
NC_056598.1_16364661	Ile|Leu|Val	B2	7.60e-07|2.07e-05|4.28e-06	7.75%|5.80%|6.73%	intergenic	LOC109095456|cdh10a	109095456|109068609	cadherin-6-like|cadherin-10a
NC_056598.1_170578	Met	B2	2.60e-05	0.0567	intronic	dis3l2	109080278	DIS3-like exonuclease 2
NC_056598.1_179741	Met	B2	2.26e-05	0.0575	intronic	dis3l2	109080278	DIS3-like exonuclease 2
NC_056598.1_182156	Met	B2	2.49e-05	0.0569	intronic	dis3l2	109080278	DIS3-like exonuclease 2
NC_056598.1_187123	Asp|Glu|Umami	B2	1.37e-05|2.92e-05|1.96e-05	6.04%|5.60%|5.83%	intronic	dis3l2	109080278	DIS3-like exonuclease 2
NC_056598.1_187127	Asp|Glu|Umami	B2	9.15e-06|2.30e-05|1.43e-05	6.28%|5.74%|6.02%	intronic	dis3l2	109080278	DIS3-like exonuclease 2
NC_056598.1_188542	Met	B2	3.44e-05	0.055	ncRNA_intronic	LOC122136123	122136123	uncharacterized LOC122136123
NC_056598.1_19145630	Thr	B2	2.39e-06	0.0708	intronic	LOC109058463	109058463	protein patched homolog 1
NC_056598.1_19454105	Ile|Val	B2	4.25e-06|1.14e-05	6.74%|6.15%	intronic	LOC109056344	109056344	astrotactin-1-like
NC_056598.1_196979	Met	B2	1.99e-05	0.0582	intronic	dis3l2	109080278	DIS3-like exonuclease 2
NC_056598.1_203179	Met	B2	3.08e-05	0.0557	intronic	dis3l2	109080278	DIS3-like exonuclease 2
NC_056598.1_20605289	Ile|THEAA	B2	1.10e-05|1.41e-05	6.17%|6.03%	intergenic	LOC109055759|LOC122136305	109055759|122136305	interferon-induced protein 44-like|uncharacterized protein LOC122136305
NC_056598.1_20889853	Ala|Gly|Pro|Sweet	B2	2.77e-07|3.14e-05|5.42e-06|3.58e-06	8.34%|5.55%|6.59%|6.84%	intergenic	LOC122136309|LOC122136310	122136309|122136310	uncharacterized LOC122136309|SLIT and NTRK-like protein 3
NC_056598.1_21443053	Gly	B2	1.45e-06	0.0737	intronic	LOC109105717	109105717	guanine nucleotide-binding protein G(I)/G(S)/G(O) subunit gamma-7
NC_056598.1_21497700	Thr	B2	8.79e-06	0.0631	intronic	LOC109089533	109089533	ELAV-like protein 1
NC_056598.1_22767320	Ala	B2	5.06e-06	0.0663	intronic	clstn2a	109072970	calsyntenin-2
NC_056598.1_23450889	Thr	B2	1.33e-05	0.0606	intronic	LOC109068233	109068233	ephrin type-A receptor 3-like
NC_056598.1_28567431	Pro|Sweet	B2	2.16e-05|2.05e-05	5.78%|5.81%	intronic	LOC109108437	109108437	protein-glutamine gamma-glutamyltransferase K-like
NC_056598.1_30254622	Gly	B2	3.38e-06	0.0687	downstream	LOC109066374|LOC122136279	109066374|122136279	phospholipid hydroperoxide glutathione peroxidase-like|uncharacterized LOC122136279
NC_056598.1_30254624	Gly	B2	4.78e-06	0.0667	downstream	LOC109066374|LOC122136279	109066374|122136279	phospholipid hydroperoxide glutathione peroxidase-like|uncharacterized LOC122136279
NC_056598.1_31474313	Gly	B2	3.41e-05	0.0551	intronic	stk11	109109110	serine/threonine-protein kinase STK11
NC_056598.1_31868970	Pro	B2	5.92e-06	0.0654	intergenic	LOC122136338|LOC109112855	122136338|109112855	nucleolar protein 9-like|nucleolar protein 9-like
NC_056598.1_31868978	Pro	B2	3.34e-06	0.0688	intergenic	LOC122136338|LOC109112855	122136338|109112855	nucleolar protein 9-like|nucleolar protein 9-like
NC_056598.1_3618931	Thr	B2	3.17e-05	0.0555	intergenic	LOC109105896|LOC109099171	109105896|109099171	protein Wnt-3a|protein Wnt-9a-like
NC_056598.1_3703376	Ala	B2	1.22e-05	0.0611	intergenic	LOC109099171|LOC122136355	109099171|122136355	protein Wnt-9a-like|uncharacterized LOC122136355
NC_056598.1_3952930	His	B2	1.49e-05	0.06	intronic	LOC109046603	109046603	epidermal growth factor receptor-like
NC_056598.1_4794114	Met	B2	2.22e-05	0.0576	intergenic	LOC122136356|LOC109073707	122136356|109073707	uncharacterized LOC122136356|uncharacterized LOC109073707
NC_056598.1_4800870	Met	B2	1.20e-05	0.0612	intergenic	LOC122136356|LOC109073707	122136356|109073707	uncharacterized LOC122136356|uncharacterized LOC109073707
NC_056598.1_4829527	Met	B2	1.51e-05	0.0599	intergenic	LOC122136356|LOC109073707	122136356|109073707	uncharacterized LOC122136356|uncharacterized LOC109073707
NC_056598.1_4836984	Lys|THEAA	B2	3.40e-06|2.70e-05	6.87%|5.64%	intergenic	LOC122136356|LOC109073707	122136356|109073707	uncharacterized LOC122136356|uncharacterized LOC109073707
NC_056598.1_4881351	Met	B2	1.31e-05	0.0607	intergenic	LOC122136356|LOC109073707	122136356|109073707	uncharacterized LOC122136356|uncharacterized LOC109073707
NC_056598.1_4895659	Met	B2	1.47e-05	0.06	intergenic	LOC122136147|LOC109086328	122136147|109086328	uncharacterized LOC122136147|uncharacterized LOC109086328
NC_056598.1_4913557	Met	B2	1.69e-05	0.0592	intergenic	LOC122136147|LOC109086328	122136147|109086328	uncharacterized LOC122136147|uncharacterized LOC109086328
NC_056598.1_4913983	Met	B2	1.51e-05	0.0599	intergenic	LOC122136147|LOC109086328	122136147|109086328	uncharacterized LOC122136147|uncharacterized LOC109086328
NC_056598.1_4968737	Met	B2	3.40e-05	0.0551	intergenic	LOC122136147|LOC109086328	122136147|109086328	uncharacterized LOC122136147|uncharacterized LOC109086328
NC_056598.1_4971194	Met	B2	1.00e-05	0.0623	intergenic	LOC122136147|LOC109086328	122136147|109086328	uncharacterized LOC122136147|uncharacterized LOC109086328
NC_056598.1_4988279	Met	B2	2.90e-05	0.056	intergenic	LOC122136147|LOC109086328	122136147|109086328	uncharacterized LOC122136147|uncharacterized LOC109086328
NC_056598.1_7326271	Met	B2	1.11e-05	0.0617	intergenic	LOC109077241|LOC109049735	109077241|109049735	divergent protein kinase domain 2A-like|phospholipid scramblase 1-like
NC_056598.1_8490073	Bitter	B2	3.50e-05	0.0549	intronic	LOC109103371	109103371	alpha-N-acetylgalactosaminide alpha-2,6-sialyltransferase 3-like
NC_056598.1_9199549	Met	B2	1.47e-05	0.06	upstream	LOC109062852	109062852	uncharacterized LOC109062852
NC_056598.1_9203207	Met	B2	3.14e-05	0.0555	intergenic	LOC109062852|lhx8a	109062852|109075391	uncharacterized LOC109062852|LIM/homeobox protein Lhx8a
NC_056598.1_9204264	Met	B2	1.38e-05	0.0604	intergenic	LOC109062852|lhx8a	109062852|109075391	uncharacterized LOC109062852|LIM/homeobox protein Lhx8a
NC_056598.1_9213552	Met	B2	2.91e-05	0.056	intergenic	lhx8a|LOC122136351	109075391|122136351	LIM/homeobox protein Lhx8a|uncharacterized LOC122136351
NC_056598.1_9214681	Met	B2	2.55e-05	0.0568	intergenic	lhx8a|LOC122136351	109075391|122136351	LIM/homeobox protein Lhx8a|uncharacterized LOC122136351
NC_056598.1_9218453	Met	B2	3.23e-05	0.0554	intergenic	lhx8a|LOC122136351	109075391|122136351	LIM/homeobox protein Lhx8a|uncharacterized LOC122136351
NC_056598.1_9263299	Met	B2	2.93e-05	0.056	intergenic	LOC109075386|penka	109075386|109075387	uncharacterized protein LOC109075386|proenkephalin a
NC_056598.1_9891602	Met	B2	2.42e-05	0.0571	intronic	LOC109101962	109101962	dipeptidyl aminopeptidase-like protein 6
NC_056599.1_10102770	Thr	B3	1.88e-05	0.0586	intronic	coro7	109056060	coronin-7
NC_056599.1_10755938	Thr	B3	2.88e-05	0.0561	intronic	xpo6	109049125	exportin-6
NC_056599.1_11077594	Gly	B3	1.86e-05	0.0587	intronic	plppr2a	109048172	phospholipid phosphatase-related protein type 2a
NC_056599.1_11317162	Lys|THEAA	B3	3.67e-07|3.93e-06	8.18%|6.78%	intergenic	LOC109086102|LOC109047439	109086102|109047439	prostaglandin E2 receptor EP1 subtype-like|protein Wiz-like
NC_056599.1_11391222	Cys	B3	2.16e-05	0.0578	intronic	LOC109047439	109047439	protein Wiz-like
NC_056599.1_1141325	Ile	B3	1.84e-05	0.0587	downstream	LOC109050248	109050248	gastrula zinc finger protein XlCGF8.2DB-like
NC_056599.1_11557149	Arg	B3	2.90e-05	0.056	upstream	LOC122136774	122136774	deoxyhypusine synthase-like
NC_056599.1_11630341	Ala|Pro|Cys|Sweet	B3	2.85e-08|2.90e-05|1.70e-05|2.30e-05	9.66%|5.60%|5.92%|5.74%	intergenic	LOC109087174|LOC109087187	109087174|109087187	chromobox protein homolog 2-like|ectonucleotide pyrophosphatase/phosphodiesterase family member 7-like
NC_056599.1_13278101	Lys	B3	8.09e-06	0.0636	ncRNA_intronic	LOC109094464	109094464	protein sidekick-2-like
NC_056599.1_13278102	Lys	B3	2.91e-05	0.056	ncRNA_intronic	LOC109094464	109094464	protein sidekick-2-like
NC_056599.1_13278104	Lys	B3	2.87e-05	0.0561	ncRNA_intronic	LOC109094464	109094464	protein sidekick-2-like
NC_056599.1_16561243	Bitter|THEAA	B3	1.76e-05|3.58e-05	5.90%|5.48%	intronic	LOC109052512	109052512	protein kinase C beta type
NC_056599.1_16860736	Met	B3	3.30e-05	0.0552	upstream	LOC109088677	109088677	uncharacterized protein LOC109088677
NC_056599.1_16992808	Lys	B3	2.90e-05	0.056	intergenic	LOC109087387|LOC109061217	109087387|109061217	neuronal-specific septin-3-like|trinucleotide repeat-containing gene 6C protein-like
NC_056599.1_16992819	Lys	B3	1.99e-05	0.0583	intergenic	LOC109087387|LOC109061217	109087387|109061217	neuronal-specific septin-3-like|trinucleotide repeat-containing gene 6C protein-like
NC_056599.1_17057477	Thr	B3	5.31e-06	0.066	intronic	LOC109061217	109061217	trinucleotide repeat-containing gene 6C protein-like
NC_056599.1_17057484	Thr	B3	8.17e-06	0.0635	intronic	LOC109061217	109061217	trinucleotide repeat-containing gene 6C protein-like
NC_056599.1_17173619	Met	B3	3.51e-05	0.0549	intronic	LOC122136780	122136780	Ig heavy chain V region 3
NC_056599.1_17604550	Val	B3	2.46e-05	0.057	intergenic	mrtfbb|LOC109056785	109059350|109056785	myocardin-related transcription factor B|protein shisa-9B
NC_056599.1_19091273	Ile	B3	2.43e-05	0.0571	intergenic	LOC109051912|LOC109060623	109051912|109060623	protein ELFN1-like|serine/threonine-protein kinase pim-2-like
NC_056599.1_20428418	Val|Bitter	B3	2.99e-05|1.95e-05	5.58%|5.83%	intergenic	LOC109108771|LOC109108718	109108771|109108718	voltage-dependent T-type calcium channel subunit alpha-1H-like|B9 domain-containing protein 1
NC_056599.1_20916558	Bitter	B3	2.74e-05	0.0563	intronic	LOC109052060	109052060	acid-sensing ion channel 2-like
NC_056599.1_21525904	Met|Lys	B3	7.40e-06|4.35e-06	6.41%|6.72%	intergenic	rarab|LOC122136541	109075887|122136541	retinoic acid receptor alpha-B|uncharacterized LOC122136541
NC_056599.1_22272898	Met	B3	3.44e-05	0.055	ncRNA_intronic	LOC109064434	109064434	carnitine O-palmitoyltransferase 1, liver isoform-like
NC_056599.1_22348208	Bitter	B3	6.28e-06	0.0651	UTR3	LOC109080089	109080089	ferritin, middle subunit-like
NC_056599.1_24711642	Val	B3	3.10e-05	0.0556	intronic	LOC109054554	109054554	RNA binding protein fox-1 homolog 1-like
NC_056599.1_25955169	Arg	B3	1.85e-05	0.0587	UTR5	LOC122136564	122136564	heat shock 70 kDa protein-like
NC_056599.1_26897221	Arg	B3	2.21e-05	0.0576	intronic	LOC109104614	109104614	transmembrane protein 11, mitochondrial
NC_056599.1_29828381	Cys	B3	2.06e-05	0.058	exonic	LOC109098455	109098455	nuclear body protein SP140-like protein
NC_056599.1_3030108	Ile	B3	1.02e-05	0.0622	intronic	LOC109060939	109060939	zinc finger protein 431-like
NC_056599.1_31984542	Ile|Val	B3	7.85e-06|2.11e-05	6.37%|5.79%	intronic	LOC109105387	109105387	glutamate receptor ionotropic, NMDA 2C-like
NC_056599.1_33164616	Ala	B3	1.07e-05	0.0619	intronic	LOC109096997	109096997	aminoacyl tRNA synthase complex-interacting multifunctional protein 2-like
NC_056599.1_34531350	THEAA	B3	2.76e-05	0.0563	intergenic	LOC109054006|LOC109111285	109054006|109111285	alpha-1,6-mannosylglycoprotein 6-beta-N-acetylglucosaminyltransferase B-like|butyrophilin subfamily 1 member A1-like
NC_056599.1_34620399	Ile	B3	1.15e-05	0.0615	exonic	LOC109054358	109054358	phosphoribosyl pyrophosphate synthase-associated protein 1
NC_056599.1_36506490	Ile	B3	3.41e-05	0.0551	intronic	LOC109067519	109067519	cytohesin-1-like
NC_056599.1_36763265	Glu|Ser	B3	3.07e-05|1.85e-05	5.57%|5.87%	intergenic	fscn2a|LOC122136897	109066152|122136897	fascin-2a|uncharacterized LOC122136897
NC_056599.1_3848498	Ala	B3	3.73e-06	0.0681	exonic	LOC109068101	109068101	zinc-binding protein A33-like
NC_056599.1_38689134	Cys	B3	2.26e-05	0.0575	intergenic	LOC122136837|LOC122136611	122136837|122136611	integrin alpha-IIb-like|telethonin-like
NC_056599.1_39123403	Gly	B3	1.78e-06	0.0725	ncRNA_intronic	LOC109072512	109072512	neurexophilin-1-like
NC_056599.1_39499845	Cys	B3	5.44e-06	0.0659	intergenic	LOC109095473|LOC122136615	109095473|122136615	gastrula zinc finger protein XlCGF7.1-like|zinc finger protein 239-like
NC_056599.1_39514954	Phe	B3	1.33e-05	0.0606	intergenic	LOC109095473|LOC122136615	109095473|122136615	gastrula zinc finger protein XlCGF7.1-like|zinc finger protein 239-like
NC_056599.1_41579881	Ala	B3	2.40e-06	0.0707	ncRNA_intronic	LOC122136634	122136634	uncharacterized LOC122136634
NC_056599.1_41579884	Ala	B3	2.17e-06	0.0713	ncRNA_intronic	LOC122136634	122136634	uncharacterized LOC122136634
NC_056599.1_41579889	Ala	B3	1.27e-06	0.0745	ncRNA_intronic	LOC122136634	122136634	uncharacterized LOC122136634
NC_056599.1_41579890	Ala	B3	1.27e-06	0.0745	ncRNA_intronic	LOC122136634	122136634	uncharacterized LOC122136634
NC_056599.1_41579891	Ala	B3	9.37e-07	0.0763	ncRNA_intronic	LOC122136634	122136634	uncharacterized LOC122136634
NC_056599.1_42521451	Ala|Pro	B3	8.50e-06|2.38e-05	6.33%|5.72%	intergenic	LOC122136850|LOC122136851	122136850|122136851	uncharacterized LOC122136850|uncharacterized LOC122136851
NC_056599.1_42905551	Ile|Val|Bitter|THEAA	B3	1.47e-07|1.85e-05|3.04e-05|2.01e-05	8.71%|5.87%|5.57%|5.82%	intronic	LOC109070144	109070144	E3 ubiquitin/ISG15 ligase TRIM25-like
NC_056599.1_4325739	Ile	B3	2.68e-05	0.0565	intronic	LOC122136715	122136715	zinc finger protein 271-like
NC_056599.1_44732371	His	B3	5.54e-06	0.0658	intergenic	LOC122136922|LOC122136909	122136922|122136909	U1 spliceosomal RNA|uncharacterized LOC122136909
NC_056599.1_44732423	His	B3	2.93e-05	0.0559	intergenic	LOC122136922|LOC122136909	122136922|122136909	U1 spliceosomal RNA|uncharacterized LOC122136909
NC_056599.1_44732424	His	B3	2.93e-05	0.0559	intergenic	LOC122136922|LOC122136909	122136922|122136909	U1 spliceosomal RNA|uncharacterized LOC122136909
NC_056599.1_44788945	THEAA	B3	2.45e-05	0.057	intronic	LOC109056318	109056318	uncharacterized protein LOC109056318
NC_056599.1_5099022	Leu|Phe|Val	B3	3.23e-05|3.41e-05|3.02e-05	5.54%|5.50%|5.58%	intergenic	LOC122136755|LOC109062036	122136755|109062036	uncharacterized LOC122136755|uncharacterized protein LOC109062036
NC_056599.1_5175733	Thr	B3	1.17e-05	0.0614	intronic	LOC109062036	109062036	uncharacterized protein LOC109062036
NC_056599.1_5352079	Lys	B3	8.63e-06	0.0632	UTR5	LOC122136716	122136716	gastrula zinc finger protein XlCGF57.1-like
NC_056599.1_5352085	Lys	B3	1.27e-05	0.0609	UTR5	LOC122136716	122136716	gastrula zinc finger protein XlCGF57.1-like
NC_056599.1_5559355	THEAA	B3	1.27e-05	0.0609	intronic	LOC109082945	109082945	uncharacterized protein LOC109082945
NC_056599.1_64647	Gly	B3	2.98e-05	0.0559	intergenic	LOC122136685|LOC122134527	122136685|122134527	uncharacterized LOC122136685|uncharacterized LOC122134527
NC_056599.1_9950728	Met	B3	2.74e-06	0.07	intronic	ccnf	109080034	cyclin-F
NC_056599.1_9950735	Met	B3	6.09e-06	0.0652	intronic	ccnf	109080034	cyclin-F
NC_056599.1_9950745	Met	B3	7.54e-06	0.064	intronic	ccnf	109080034	cyclin-F
NC_056600.1_1082457	Arg|Bitter|THEAA	B4	1.05e-06|1.45e-05|1.98e-05	7.56%|6.01%|5.83%	intronic	LOC109110474	109110474	low-density lipoprotein receptor-related protein 6-like
NC_056600.1_12869154	Bitter	B4	2.78e-05	0.0563	intronic	pkp2	109074960	plakophilin-2
NC_056600.1_12903986	Gly|Pro	B4	4.49e-06|3.50e-07	6.70%|8.20%	intronic	gys2	109074896	glycogen [starch] synthase, liver
NC_056600.1_13652004	Pro	B4	2.65e-05	0.0566	intronic	LOC109097362	109097362	ankyrin repeat and sterile alpha motif domain-containing protein 1B
NC_056600.1_17854640	Pro	B4	1.43e-05	0.0602	intergenic	LOC122137268|LOC122137043	122137268|122137043	uncharacterized LOC122137268|uncharacterized LOC122137043
NC_056600.1_18456407	His	B4	2.79e-05	0.0562	intergenic	il15ra|acot18	109056487|109068937	interleukin-15 receptor subunit alpha|acyl-CoA thioesterase 18
NC_056600.1_18456441	His	B4	2.93e-05	0.0559	intergenic	il15ra|acot18	109056487|109068937	interleukin-15 receptor subunit alpha|acyl-CoA thioesterase 18
NC_056600.1_23553126	Ala	B4	1.87e-05	0.0586	intronic	LOC109094430	109094430	ceramide kinase-like
NC_056600.1_23553127	Ala	B4	2.56e-05	0.0567	intronic	LOC109094430	109094430	ceramide kinase-like
NC_056600.1_2630161	Thr	B4	2.68e-05	0.0565	intergenic	yeats4|frs2a	109077312|109045466	YEATS domain-containing protein 4|fibroblast growth factor receptor substrate 2a
NC_056600.1_2694438	Pro	B4	1.63e-05	0.0594	intronic	kcnc2	109111934	potassium voltage-gated channel subfamily C member 2
NC_056600.1_27218029	Cys	B4	1.01e-05	0.0623	ncRNA_exonic	LOC122137177	122137177	uncharacterized LOC122137177
NC_056600.1_2818156	Gly|Pro	B4	2.78e-06|6.04e-06	6.99%|6.53%	ncRNA_intronic	LOC122136968	122136968	uncharacterized LOC122136968
NC_056600.1_2818161	Gly|Pro	B4	2.78e-06|6.04e-06	6.99%|6.53%	ncRNA_intronic	LOC122136968	122136968	uncharacterized LOC122136968
NC_056600.1_2818165	Gly|Pro	B4	2.04e-06|4.64e-06	7.17%|6.68%	ncRNA_intronic	LOC122136968	122136968	uncharacterized LOC122136968
NC_056600.1_29212789	Ala	B4	3.03e-05	0.0558	intergenic	LOC109073314|LOC109112188	109073314|109112188	stonustoxin subunit alpha-like|uncharacterized protein LOC109112188
NC_056600.1_29212800	Ala	B4	2.79e-05	0.0562	intergenic	LOC109073314|LOC109112188	109073314|109112188	stonustoxin subunit alpha-like|uncharacterized protein LOC109112188
NC_056600.1_29212802	Ala	B4	3.11e-05	0.0556	intergenic	LOC109073314|LOC109112188	109073314|109112188	stonustoxin subunit alpha-like|uncharacterized protein LOC109112188
NC_056600.1_30641450	Ile	B4	3.37e-05	0.0551	intronic	LOC122137083	122137083	gastrula zinc finger protein XlCGF8.2DB-like
NC_056600.1_31623801	Glu|Umami	B4	2.69e-05|3.36e-05	5.65%|5.51%	intergenic	LOC122137212|LOC109094946	122137212|109094946	uncharacterized LOC122137212|membrane-spanning 4-domains subfamily A member 8-like
NC_056600.1_31957793	Glu|Umami	B4	1.65e-05|2.66e-05	5.93%|5.65%	intergenic	LOC109102739|LOC109062087	109102739|109062087	NACHT, LRR and PYD domains-containing protein 12-like|gastrula zinc finger protein XlCGF8.2DB-like
NC_056600.1_3581943	Met	B4	1.67e-05	0.0593	upstream	LOC109072042	109072042	uncharacterized LOC109072042
NC_056600.1_37448510	Ala	B4	7.89e-06	0.0637	intergenic	LOC109046268	109046268	uncharacterized protein LOC109046268
NC_056600.1_405611	Val	B4	3.36e-05	0.0551	intergenic	LOC109069794|LOC122137106	109069794|122137106	claudin-like protein ZF-A89|scavenger receptor cysteine-rich type 1 protein M130-like
NC_056600.1_4134745	Thr	B4	2.80e-05	0.0562	intronic	LOC109072256	109072256	receptor-type tyrosine-protein phosphatase zeta-like
NC_056600.1_5289421	Ala|Pro|Sweet	B4	1.16e-05|6.31e-06|1.56e-06	6.14%|6.50%|7.33%	intronic	dock4b	109081819	dedicator of cytokinesis protein 4b
NC_056600.1_5289425	Ala|Pro|Sweet	B4	1.16e-05|6.31e-06|1.56e-06	6.14%|6.50%|7.33%	intronic	dock4b	109081819	dedicator of cytokinesis protein 4b
NC_056600.1_8567626	Val	B4	2.46e-05	0.057	intergenic	LOC122136983|LOC122136980	122136983|122136980	scavenger receptor cysteine-rich type 1 protein M130-like|uncharacterized protein LOC122136980
NC_056600.1_9980454	Bitter	B4	3.35e-05	0.0552	intronic	LOC109064259	109064259	transmembrane protein 178B
NC_056601.1_1040235	Lys|THEAA	B5	1.23e-05|2.67e-05	6.11%|5.65%	intronic	LOC109108124	109108124	serine/threonine-protein kinase TAO3-like
NC_056601.1_10438018	Lys	B5	1.04e-05	0.0621	intronic	LOC109065903	109065903	laminin subunit gamma-3-like
NC_056601.1_10997000	Asp|Glu|Umami	B5	1.21e-05|1.29e-05|1.15e-05	6.12%|6.08%|6.15%	intergenic	LOC109050458|LOC109047709	109050458|109047709	tumor necrosis factor receptor superfamily member 19-like|androgen receptor-like
NC_056601.1_15460142	THEAA	B5	7.31e-06	0.0642	intronic	adamts3	109046935	A disintegrin and metalloproteinase with thrombospondin motifs 3
NC_056601.1_15957704	Ala	B5	2.16e-05	0.0578	intergenic	LOC109073277|vcana	109073277|109088741	arrestin domain-containing protein 3-like|versican a
NC_056601.1_15986276	Pro	B5	3.09e-05	0.0556	intronic	vcana	109088741	versican a
NC_056601.1_15986277	Pro	B5	3.09e-05	0.0556	intronic	vcana	109088741	versican a
NC_056601.1_16627300	Gly	B5	1.74e-05	0.059	intronic	mef2cb	109078846	myocyte enhancer factor 2cb
NC_056601.1_1751879	Ala	B5	1.30e-05	0.0608	intergenic	LOC122137358|LOC109090333	122137358|109090333	uncharacterized LOC122137358|autism susceptibility gene 2 protein homolog
NC_056601.1_18673271	Gly|Pro|Cys	B5	7.46e-06|5.86e-06|1.80e-05	6.40%|6.55%|5.88%	exonic	ptar1	109090806	protein prenyltransferase alpha subunit repeat-containing protein 1
NC_056601.1_19291279	Cys	B5	7.75e-06	0.0638	intergenic	LOC109062459|LOC122137373	109062459|122137373	potassium channel subfamily T member 1-like|glutamate-rich protein 3
NC_056601.1_19291280	Cys	B5	7.75e-06	0.0638	intergenic	LOC109062459|LOC122137373	109062459|122137373	potassium channel subfamily T member 1-like|glutamate-rich protein 3
NC_056601.1_19660015	Gly	B5	1.23e-05	0.0611	intronic	LOC109053943	109053943	retinoic acid receptor RXR-alpha-B-like
NC_056601.1_20339463	Val	B5	1.91e-05	0.0585	intronic	LOC109086671	109086671	cytospin-B-like
NC_056601.1_21162838	Lys	B5	5.40e-06	0.066	intronic	LOC109045715	109045715	double C2-like domain-containing protein beta
NC_056601.1_21395545	THEAA	B5	3.16e-05	0.0555	intronic	LOC109045715	109045715	double C2-like domain-containing protein beta
NC_056601.1_22162081	Thr	B5	1.81e-05	0.0588	intronic	LOC109090625	109090625	CAP-Gly domain-containing linker protein 2-like
NC_056601.1_23823103	Pro	B5	2.74e-05	0.0564	intronic	aatf	109081391	protein AATF
NC_056601.1_23866800	Pro	B5	2.74e-05	0.0563	intergenic	LOC109047373|mrm1	109047373|122137504	uncharacterized protein LOC109047373|rRNA methyltransferase 1, mitochondrial
NC_056601.1_23924840	Met	B5	2.11e-05	0.0579	intergenic	fzd9a|fkbp6	109088628|109109749	frizzled-9|inactive peptidyl-prolyl cis-trans isomerase FKBP6
NC_056601.1_23924841	Met	B5	2.49e-05	0.0569	intergenic	fzd9a|fkbp6	109088628|109109749	frizzled-9|inactive peptidyl-prolyl cis-trans isomerase FKBP6
NC_056601.1_24121398	Ile	B5	1.57e-06	0.0732	exonic	ntrk2b	109049076	neurotrophic tyrosine kinase, receptor, type 2b
NC_056601.1_24139830	Thr|Sweet	B5	8.73e-06|2.24e-05	6.31%|5.75%	intronic	ntrk2b	109049076	neurotrophic tyrosine kinase, receptor, type 2b
NC_056601.1_24139844	Thr	B5	1.50e-05	0.0599	intronic	ntrk2b	109049076	neurotrophic tyrosine kinase, receptor, type 2b
NC_056601.1_24231057	Asp|Glu|Ser|Umami	B5	1.28e-05|8.90e-06|3.55e-06|9.54e-06	6.09%|6.30%|6.84%|6.26%	exonic	pcsk5a	109049381	proprotein convertase subtilisin/kexin type 5
NC_056601.1_24231058	Asp|Glu|Ser|Umami	B5	1.28e-05|8.90e-06|3.55e-06|9.54e-06	6.09%|6.30%|6.84%|6.26%	exonic	pcsk5a	109049381	proprotein convertase subtilisin/kexin type 5
NC_056601.1_24244935	Ala	B5	7.71e-07	0.0774	intronic	LOC109049082	109049082	annexin A1-like
NC_056601.1_287481	His	B5	9.76e-06	0.0625	downstream	LOC122137341	122137341	uncharacterized protein LOC122137341
NC_056601.1_2891041	Pro	B5	2.14e-05	0.0578	intronic	LOC109093477	109093477	BTB/POZ domain-containing adapter for CUL3-mediated RhoA degradation protein 3
NC_056601.1_29497262	Ile|Leu|Phe|Val|Tyr|Bitter|TAA|THEAA	B5	3.36e-06|9.04e-07|2.72e-07|9.45e-08|1.90e-06|6.44e-07|8.87e-06|2.96e-06	6.87%|7.65%|8.35%|8.97%|7.21%|7.85%|6.30%|6.95%	intronic	brinp1	109090108	BMP/retinoic acid-inducible neural-specific protein 1
NC_056601.1_29497263	Ile|Leu|Phe|Val|Tyr|Bitter|TAA|THEAA	B5	2.93e-07|1.40e-07|3.25e-08|8.49e-09|5.13e-07|6.56e-08|3.71e-06|4.19e-07	8.31%|8.74%|9.59%|10.36%|7.98%|9.18%|6.82%|8.10%	intronic	brinp1	109090108	BMP/retinoic acid-inducible neural-specific protein 1
NC_056601.1_30909800	Sweet	B5	3.38e-05	0.0551	intergenic	selenoe|scarf2	122137381|109090826	selenoprotein e|scavenger receptor class F member 2
NC_056601.1_31960168	Gly	B5	1.59e-05	0.0596	intronic	LOC109090151	109090151	A disintegrin and metalloproteinase with thrombospondin motifs 12-like
NC_056601.1_3229327	Ile|Val	B5	2.16e-06|1.59e-05	7.14%|5.96%	intronic	LOC109083178	109083178	polyubiquitin 12
NC_056601.1_33622271	Asp|Glu|Umami	B5	1.34e-05|1.06e-05|1.07e-05	6.06%|6.20%|6.19%	intronic	LOC109085621	109085621	serine/arginine repetitive matrix protein 3-like
NC_056601.1_35378540	Pro	B5	1.76e-05	0.059	intronic	LOC109057081	109057081	colorectal mutant cancer protein-like
NC_056601.1_36302909	Ala|Pro|Sweet	B5	4.12e-07|4.24e-06|1.29e-05	8.11%|6.74%|6.08%	intronic	LOC109070294	109070294	netrin receptor DCC-like
NC_056601.1_36302911	Ala|Pro|Sweet	B5	4.12e-07|4.24e-06|1.29e-05	8.11%|6.74%|6.08%	intronic	LOC109070294	109070294	netrin receptor DCC-like
NC_056601.1_36372247	Cys	B5	2.93e-05	0.0559	intronic	LOC109070294	109070294	netrin receptor DCC-like
NC_056601.1_37590672	Cys	B5	5.24e-06	0.0661	ncRNA_intronic	LOC109060901	109060901	uncharacterized LOC109060901
NC_056601.1_37786886	Met	B5	3.28e-07	0.0824	intronic	LOC122137338	122137338	netrin receptor DCC-like
NC_056601.1_5063319	THEAA	B5	3.41e-06	0.0687	intergenic	LOC109090452|LOC109095783	109090452|109095783	globoside alpha-1,3-N-acetylgalactosaminyltransferase 1-like
NC_056601.1_5063321	THEAA	B5	6.71e-06	0.0647	intergenic	LOC109090452|LOC109095783	109090452|109095783	globoside alpha-1,3-N-acetylgalactosaminyltransferase 1-like
NC_056601.1_5632796	Ile	B5	7.96e-06	0.0637	intronic	LOC109090808	109090808	GAS2-like protein 2
NC_056601.1_6537091	His	B5	2.19e-05	0.0577	intergenic	LOC109065610|LOC109065584	109065610|109065584	golgin subfamily A member 6-like protein 7|coiled-coil domain-containing protein 117-like
NC_056601.1_6738051	His	B5	1.97e-05	0.0583	intronic	unc5db	109074188	netrin receptor UNC5D
NC_056601.1_7974939	Phe|Tyr	B5	2.64e-05|3.40e-05	5.66%|5.51%	intergenic	usf1l|LOC109101449	109045795|109101449	upstream transcription factor 1, like|junctional adhesion molecule A-like
NC_056601.1_7974980	Leu|Phe|Tyr	B5	3.15e-05|1.83e-05|3.30e-05	5.55%|5.87%|5.53%	intergenic	usf1l|LOC109101449	109045795|109101449	upstream transcription factor 1, like|junctional adhesion molecule A-like
NC_056602.1_10060691	Cys	B6	3.05e-05	0.0557	intronic	LOC122137655	122137655	opsin-3-like
NC_056602.1_1007256	Ile|Val	B6	1.45e-05|2.49e-05	6.01%|5.69%	intergenic	LOC122137542|LOC122137607	122137542|122137607	uncharacterized LOC122137542|uncharacterized LOC122137607
NC_056602.1_10157090	Cys	B6	2.38e-05	0.0572	intronic	LOC109099934	109099934	leucine-rich repeat flightless-interacting protein 2-like
NC_056602.1_10340536	Tyr	B6	2.93e-05	0.0559	intronic	LOC109105236	109105236	arf-GAP with GTPase, ANK repeat and PH domain-containing protein 1-like
NC_056602.1_10340541	Tyr	B6	3.28e-05	0.0553	intronic	LOC109105236	109105236	arf-GAP with GTPase, ANK repeat and PH domain-containing protein 1-like
NC_056602.1_11999251	Arg	B6	2.07e-05	0.058	intergenic	LOC122137663|LOC109048618	122137663|109048618	uncharacterized LOC122137663|uncharacterized LOC109048618
NC_056602.1_18581149	Met	B6	3.94e-06	0.0678	intronic	LOC109058162	109058162	microtubule-associated serine/threonine-protein kinase 2-like
NC_056602.1_1947359	Ile|Bitter	B6	1.25e-05|2.01e-05	6.10%|5.82%	intronic	LOC109056731|chchd6b	109056731|109056106	E3 ubiquitin-protein ligase TRIM39-like|coiled-coil-helix-coiled-coil-helix domain containing 6b
NC_056602.1_21776672	THEAA	B6	1.36e-05	0.0605	intergenic	p4htmb|LOC109054471	109054472|109054471	prolyl 4-hydroxylase, transmembrane b|myosin heavy chain, fast skeletal muscle-like
NC_056602.1_2247366	Glu|Ser|Umami	B6	2.58e-05|1.86e-05|2.94e-05	5.67%|5.86%|5.59%	intronic	LOC109056731	109056731	E3 ubiquitin-protein ligase TRIM39-like
NC_056602.1_26450453	Tyr	B6	3.39e-05	0.0551	intronic	LOC109100023	109100023	retinoblastoma-like protein 1
NC_056602.1_2798989	Gly|Pro|Sweet	B6	4.24e-06|1.33e-06|3.10e-05	6.74%|7.42%|5.56%	intergenic	LOC109101661|LOC109053297	109101661|109053297	plexin-A1-like|plexin-A1-like
NC_056602.1_29610580	Gly	B6	4.83e-06	0.0666	intronic	LOC109072618	109072618	dynactin subunit 2-like
NC_056602.1_29610619	Gly|Sweet	B6	8.67e-08|4.60e-06	9.02%|6.69%	intronic	LOC109072618	109072618	dynactin subunit 2-like
NC_056602.1_3338835	Gly	B6	2.03e-05	0.0581	intergenic	LOC109093756|pbx1b	109093756|109063252	regulator of G-protein signaling protein-like|pre-B-cell leukemia transcription factor 1b
NC_056602.1_4010565	Arg	B6	2.63e-06	0.0702	intergenic	LOC109101672|LOC109048281	109101672|109048281	diencephalon/mesencephalon homeobox protein 1-B|collagen alpha-1(XXVIII) chain-like
NC_056602.1_722704	Ala|Gly|Pro|Sweet	B6	6.05e-06|1.69e-05|1.28e-06|3.67e-06	6.53%|5.92%|7.44%|6.82%	intergenic	LOC122137604|LOC122137605	122137604|122137605	GRB2-related adapter protein 2-like|uncharacterized LOC122137605
NC_056602.1_722706	Ala|Gly|Pro|Sweet	B6	7.77e-06|1.25e-05|1.59e-06|4.96e-06	6.38%|6.10%|7.32%|6.65%	intergenic	LOC122137604|LOC122137605	122137604|122137605	GRB2-related adapter protein 2-like|uncharacterized LOC122137605
NC_056603.1_10401967	Arg	B7	1.13e-05	0.0616	ncRNA_intronic	LOC109112955	109112955	E3 ubiquitin-protein ligase TRIM39-like
NC_056603.1_10514232	Arg	B7	1.24e-05	0.0611	intronic	elp4	109093159	elongator complex protein 4
NC_056603.1_11043231	Arg	B7	2.92e-05	0.056	intronic	LOC109070444	109070444	NT-3 growth factor receptor-like
NC_056603.1_11090540	Sweet	B7	2.53e-05	0.0568	intergenic	LOC109070444|trnar-ucg	109070444|109068648	NT-3 growth factor receptor-like|tRNA-Arg
NC_056603.1_11620118	Ser	B7	3.09e-05	0.0556	ncRNA_intronic	LOC109058551	109058551	synaptotagmin-7-like
NC_056603.1_11813878	Arg	B7	2.37e-05	0.0572	intronic	LOC109047461	109047461	endophilin-A3-like
NC_056603.1_11891430	Arg	B7	2.63e-05	0.0566	intronic	LOC109112132	109112132	ADAMTS-like protein 3
NC_056603.1_1268448	TAA	B7	9.07e-06	0.0629	intergenic	LOC109093070|LOC109085484	109093070|109085484	serine/threonine-protein phosphatase 2A 56 kDa regulatory subunit|uncharacterized LOC109085484
NC_056603.1_13247345	Lys	B7	1.40e-05	0.0603	intronic	chsy1	109088690	chondroitin sulfate synthase 1
NC_056603.1_13863761	Ala	B7	3.06e-05	0.0557	intronic	si:ch211-200p22.4	109092925	phosphatidylinositol-binding clathrin assembly protein
NC_056603.1_14265437	His	B7	1.29e-05	0.0608	intergenic	LOC122137947|cb7h4orf48	122137947|109092956	N-acetylaspartate synthetase-like|neuropeptide-like protein C4orf48 homolog
NC_056603.1_14784621	THEAA	B7	3.33e-05	0.0552	intergenic	LOC109084074|LOC122137953	109084074|122137953	cytochrome P450 26B1|uncharacterized LOC122137953
NC_056603.1_14784626	THEAA	B7	2.70e-05	0.0564	intergenic	LOC109084074|LOC122137953	109084074|122137953	cytochrome P450 26B1|uncharacterized LOC122137953
NC_056603.1_15137220	His	B7	1.25e-05	0.061	intronic	arrb2b	109049214	arrestin red cell
NC_056603.1_16606411	Lys|THEAA	B7	6.16e-06|1.92e-06	6.52%|7.20%	intronic	scube2	109053527	signal peptide, CUB and EGF-like domain-containing protein 2
NC_056603.1_16606415	Leu|Phe|Val|Lys|Bitter|THEAA	B7	1.45e-05|2.13e-05|1.34e-05|6.76e-07|2.27e-06|6.75e-08	6.01%|5.79%|6.06%|7.82%|7.11%|9.16%	intronic	scube2	109053527	signal peptide, CUB and EGF-like domain-containing protein 2
NC_056603.1_16606420	Lys|THEAA	B7	2.49e-05|4.45e-06	5.69%|6.71%	intronic	scube2	109053527	signal peptide, CUB and EGF-like domain-containing protein 2
NC_056603.1_18638967	Leu|Val|Bitter	B7	2.25e-05|2.95e-05|6.44e-06	5.75%|5.59%|6.49%	intronic	LOC109064402	109064402	leucine-rich repeat-containing G-protein coupled receptor 4
NC_056603.1_18638970	Bitter	B7	2.95e-05	0.0559	intronic	LOC109064402	109064402	leucine-rich repeat-containing G-protein coupled receptor 4
NC_056603.1_18638975	Bitter	B7	2.85e-05	0.0561	intronic	LOC109064402	109064402	leucine-rich repeat-containing G-protein coupled receptor 4
NC_056603.1_20577140	Lys	B7	6.17e-06	0.0652	intergenic	LOC109073196|LOC122137973	109073196|122137973	iroquois-class homeodomain protein IRX-6-like|uncharacterized LOC122137973
NC_056603.1_23223075	Asp|Glu|Ser|Gly|Umami|TAA	B7	2.31e-05|1.48e-05|5.15e-06|3.13e-05|1.65e-05|2.38e-05	5.74%|6.00%|6.62%|5.56%|5.93%|5.72%	intronic	LOC109094267	109094267	solute carrier family 22 member 18-like
NC_056603.1_28005699	Glu|Ile|Leu|Val|Umami|Bitter|TAA	B7	1.72e-05|1.25e-05|5.29e-06|5.18e-06|3.55e-05|6.48e-06|3.17e-05	5.91%|6.10%|6.61%|6.62%|5.48%|6.49%|5.55%	intronic	mtss1lb	109104472	protein MTSS 2
NC_056603.1_28721027	Gly	B7	1.62e-05	0.0594	intronic	rassf7b	109082465	ras association domain-containing protein 7b
NC_056603.1_28836238	Val	B7	1.78e-05	0.0589	intronic	LOC109046845	109046845	methylthioribulose-1-phosphate dehydratase-like
NC_056603.1_31011739	His	B7	6.13e-07	0.0788	intergenic	LOC122138002|LOC122138003	122138002|122138003	protocadherin-7-like|uncharacterized LOC122138003
NC_056603.1_35449790	Arg	B7	1.53e-05	0.0598	intronic	LOC109056381	109056381	syntenin-1
NC_056603.1_35452326	Arg	B7	1.61e-05	0.0595	intronic	LOC109056381	109056381	syntenin-1
NC_056603.1_35452338	Arg	B7	4.60e-06	0.0669	intronic	LOC109056381	109056381	syntenin-1
NC_056603.1_39392525	His	B7	1.35e-06	0.0741	intronic	LOC109092875	109092875	inositol 1,4,5-triphosphate receptor associated 1-like
NC_056603.1_39951708	Ala	B7	2.34e-05	0.0573	intronic	LOC109092789	109092789	pre-mRNA-splicing factor ATP-dependent RNA helicase PRP16-like
NC_056603.1_40648911	His	B7	1.34e-05	0.0606	intronic	LOC109060102	109060102	hepatocyte nuclear factor 4-beta-like
NC_056603.1_41555698	Leu|THEAA	B7	3.46e-05|5.55e-06	5.50%|6.58%	intronic	LOC109094954	109094954	peroxisome proliferator-activated receptor gamma coactivator 1-alpha
NC_056603.1_418155	TAA|THEAA	B7	2.66e-05|1.96e-05	5.65%|5.83%	ncRNA_intronic	LOC109092530	109092530	diacylglycerol kinase delta-like
NC_056603.1_42580109	Lys|THEAA	B7	2.45e-06|4.24e-06	7.06%|6.74%	intronic	LOC109081096	109081096	mucin-5AC-like
NC_056603.1_42580115	Lys	B7	2.63e-05	0.0566	intronic	LOC109081096	109081096	mucin-5AC-like
NC_056603.1_42580120	Lys	B7	2.63e-05	0.0566	intronic	LOC109081096	109081096	mucin-5AC-like
NC_056603.1_42580122	Lys	B7	2.63e-05	0.0566	intronic	LOC109081096	109081096	mucin-5AC-like
NC_056603.1_42580125	Lys	B7	2.63e-05	0.0566	intronic	LOC109081096	109081096	mucin-5AC-like
NC_056603.1_4533010	Gly	B7	2.46e-05	0.057	intergenic	LOC122137858|LOC109056337	122137858|109056337	uncharacterized LOC122137858|uncharacterized protein LOC109056337
NC_056603.1_4960837	His	B7	1.03e-05	0.0621	intergenic	LOC109059392|LOC109059380	109059392|109059380	C-type mannose receptor 2-like
NC_056603.1_7584400	Ala|Pro	B7	1.90e-05|7.53e-06	5.85%|6.40%	intronic	LOC109094698	109094698	neuroligin-2-like
NC_056603.1_7584404	Pro	B7	3.53e-05	0.0549	intronic	LOC109094698	109094698	neuroligin-2-like
NC_056603.1_7662495	Met	B7	1.92e-05	0.0584	intronic	LOC109058642	109058642	interferon-induced very large GTPase 1-like
NC_056603.1_7866746	His	B7	1.69e-05	0.0592	intronic	dnah2	109106623	dynein axonemal heavy chain 2
NC_056603.1_8018806	Ile|Bitter	B7	2.08e-05|1.32e-05	5.80%|6.07%	intronic	serpinh2	109057705	serine (or cysteine) peptidase inhibitor, clade H, member 2
NC_056603.1_9763963	Asp|Glu|Ser|Umami|TAA	B7	4.24e-06|5.08e-06|8.89e-06|4.29e-06|5.60e-06	6.74%|6.63%|6.30%|6.73%|6.57%	intergenic	LOC109110612|LOC109059452	109110612|109059452	uncharacterized protein LOC109110612|uncharacterized protein LOC109059452
NC_056603.1_9763965	Asp|Glu|Ser|Umami|TAA	B7	4.24e-06|5.08e-06|8.89e-06|4.29e-06|5.60e-06	6.74%|6.63%|6.30%|6.73%|6.57%	intergenic	LOC109110612|LOC109059452	109110612|109059452	uncharacterized protein LOC109110612|uncharacterized protein LOC109059452
NC_056604.1_11317	Gly|Pro	B8	9.98e-06|6.30e-06	6.23%|6.50%	ncRNA_intronic	LOC122138295	122138295	protein FAM78B-like
NC_056604.1_15959499	Ala|Sweet	B8	5.20e-06|1.59e-05	6.62%|5.96%	intronic	hmcn2	109094862	hemicentin-1
NC_056604.1_16714612	Pro	B8	2.07e-05	0.058	intergenic	gapvd1|LOC109078814	109081777|109078814	GTPase-activating protein and VPS9 domain-containing protein 1|4-hydroxyphenylpyruvate dioxygenase-like
NC_056604.1_17312816	Cys	B8	6.78e-08	0.0916	intronic	LOC109077172	109077172	nuclear receptor corepressor 2-like
NC_056604.1_17312828	Cys	B8	8.12e-08	0.0906	intronic	LOC109077172	109077172	nuclear receptor corepressor 2-like
NC_056604.1_19382879	Ala|Gly|Pro|Sweet	B8	2.52e-06|2.66e-06|1.19e-06|7.89e-08	7.04%|7.01%|7.48%|9.07%	intergenic	LOC109052898|LOC109052893	109052898|109052893	apelin receptor A-like|TBC1 domain family member 10A-like
NC_056604.1_22623462	Ala	B8	6.34e-06	0.065	intergenic	LOC109056017|LOC109080388	109056017|109080388	taste receptor type 1 member 1-like|double-strand-break repair protein rad21-like protein 1
NC_056604.1_23047064	Ala	B8	5.44e-06	0.0659	intronic	LOC109100514	109100514	BDNF/NT-3 growth factors receptor-like
NC_056604.1_24240205	Ala|Pro	B8	1.08e-05|2.96e-05	6.19%|5.59%	intergenic	LOC109050442|LOC122138159	109050442|122138159	indoleamine 2,3-dioxygenase 2-like|uncharacterized LOC122138159
NC_056604.1_26929063	Phe	B8	2.76e-05	0.0563	intronic	LOC109093646	109093646	rho guanine nucleotide exchange factor 16-like
NC_056604.1_28493890	His	B8	2.30e-05	0.0574	intronic	LOC109085773	109085773	peregrin-like
NC_056604.1_4970956	Arg	B8	1.56e-05	0.0597	intronic	LOC109070023	109070023	interleukin-1 receptor-associated kinase 1-like
NC_056604.1_6185966	Cys	B8	4.32e-06	0.0673	ncRNA_intronic	LOC109068504	109068504	serine/threonine-protein kinase SBK1-like
NC_056604.1_6819053	THEAA	B8	5.72e-06	0.0656	intronic	LOC109073301	109073301	formin-binding protein 1-like
NC_056604.1_962381	Ser	B8	1.60e-05	0.0595	intergenic	LOC109091665|LOC122138199	109091665|122138199	sorting nexin-2-like|peptidyl-prolyl cis-trans isomerase C-like
NC_056605.1_10168249	Ala	B9	7.51e-06	0.064	intergenic	LOC122138458|LOC122138446	122138458|122138446	uncharacterized gene|uncharacterized LOC122138446
NC_056605.1_19457592	Pro	B9	1.92e-05	0.0584	intergenic	tbx15|wdr3	109109105|109052867	T-box transcription factor TBX15|WD repeat-containing protein 3
NC_056605.1_19589827	Leu|Phe|Val|Tyr	B9	4.20e-07|2.06e-06|1.07e-05|4.68e-06	8.10%|7.16%|6.19%|6.68%	intronic	man1a2	109074708	mannosyl-oligosaccharide 1,2-alpha-mannosidase IB
NC_056605.1_2097831	Met	B9	9.98e-06	0.0623	intergenic	LOC109087407|LOC109069614	109087407|109069614	polypeptide N-acetylgalactosaminyltransferase 5|nuclear receptor subfamily 4 group A member 2
NC_056605.1_24271670	Ile	B9	3.44e-05	0.055	intronic	LOC109096391	109096391	receptor tyrosine-protein kinase erbB-4-like
NC_056605.1_27028002	Met	B9	1.59e-05	0.0596	intergenic	LOC122138519|LOC122138521	122138519|122138521	inactive all-trans-retinol 13,14-reductase-like|spermine oxidase-like
NC_056605.1_29236526	Glu|Umami	B9	3.11e-05|3.47e-05	5.56%|5.50%	intronic	LOC109087828	109087828	beta-1,3-galactosyltransferase 1
NC_056605.1_30308514	Sweet	B9	9.42e-06	0.0627	intronic	LOC109087065	109087065	RNA-binding motif, single-stranded-interacting protein 1
NC_056605.1_33105763	THEAA	B9	3.09e-05	0.0556	intronic	LOC122138547	122138547	NACHT, LRR and PYD domains-containing protein 3-like
NC_056605.1_33145011	Gly	B9	9.83e-06	0.0624	intronic	LOC122138547	122138547	NACHT, LRR and PYD domains-containing protein 3-like
NC_056605.1_6958210	Leu|Phe|Val|Bitter|THEAA	B9	4.54e-06|7.08e-07|5.23e-06|3.39e-06|2.75e-05	6.70%|7.79%|6.61%|6.87%|5.63%	intronic	mycbp2	109079135	E3 ubiquitin-protein ligase MYCBP2
NC_056605.1_6958212	Phe	B9	8.52e-06	0.0633	intronic	mycbp2	109079135	E3 ubiquitin-protein ligase MYCBP2
NC_056605.1_7998876	Lys|TAA|THEAA	B9	1.32e-05|2.20e-05|1.82e-05	6.07%|5.77%|5.88%	intergenic	LOC122138444|LOC109097068	122138444|109097068	lysine-specific demethylase 5A-like|uncharacterized LOC109097068
NC_056605.1_7998882	Lys|THEAA	B9	2.18e-05|6.22e-06	5.77%|6.51%	intergenic	LOC122138444|LOC109097068	122138444|109097068	lysine-specific demethylase 5A-like|uncharacterized LOC109097068
NC_056605.1_7998883	Lys|TAA|THEAA	B9	2.90e-05|2.30e-05|2.41e-05	5.60%|5.74%|5.71%	intergenic	LOC122138444|LOC109097068	122138444|109097068	lysine-specific demethylase 5A-like|uncharacterized LOC109097068
NC_056605.1_7998884	Lys|TAA|THEAA	B9	2.90e-05|2.30e-05|2.41e-05	5.60%|5.74%|5.71%	intergenic	LOC122138444|LOC109097068	122138444|109097068	lysine-specific demethylase 5A-like|uncharacterized LOC109097068
NC_056605.1_7998921	Lys|TAA|THEAA	B9	1.64e-05|1.17e-05|7.64e-06	5.94%|6.14%|6.39%	intergenic	LOC122138444|LOC109097068	122138444|109097068	lysine-specific demethylase 5A-like|uncharacterized LOC109097068
NC_056605.1_7998923	Lys|TAA|THEAA	B9	1.64e-05|1.17e-05|7.64e-06	5.94%|6.14%|6.39%	intergenic	LOC122138444|LOC109097068	122138444|109097068	lysine-specific demethylase 5A-like|uncharacterized LOC109097068
NC_056605.1_7998928	Lys|TAA|THEAA	B9	1.64e-05|1.17e-05|7.64e-06	5.94%|6.14%|6.39%	intergenic	LOC122138444|LOC109097068	122138444|109097068	lysine-specific demethylase 5A-like|uncharacterized LOC109097068
NC_056605.1_7998936	Lys|TAA|THEAA	B9	1.64e-05|1.17e-05|7.64e-06	5.94%|6.14%|6.39%	intergenic	LOC122138444|LOC109097068	122138444|109097068	lysine-specific demethylase 5A-like|uncharacterized LOC109097068
NC_056605.1_8477367	Ala	B9	2.70e-05	0.0564	intronic	ankrd10b	109054969	ankyrin repeat domain-containing protein 10b
NC_056606.1_11413318	Met	B10	2.79e-05	0.0562	intronic	LOC122138691	122138691	cell adhesion molecule 2-like
NC_056606.1_11413321	Met	B10	2.79e-05	0.0562	intronic	LOC122138691	122138691	cell adhesion molecule 2-like
NC_056606.1_11523474	Ile	B10	3.52e-05	0.0549	intergenic	LOC122138691|LOC109093335	122138691|109093335	cell adhesion molecule 2-like|C-type lectin domain family 4 member E-like
NC_056606.1_16506607	Glu|Umami	B10	2.32e-05|3.18e-05	5.73%|5.55%	intronic	nbeaa	109048318	neurobeachin a
NC_056606.1_17631121	Cys	B10	7.97e-06	0.0637	intronic	msi2a	109063841	RNA-binding protein Musashi homolog 2a
NC_056606.1_17662013	His	B10	4.63e-06	0.0669	intronic	msi2a	109063841	RNA-binding protein Musashi homolog 2a
NC_056606.1_17662022	His	B10	8.83e-06	0.063	intronic	msi2a	109063841	RNA-binding protein Musashi homolog 2a
NC_056606.1_17895156	Pro	B10	2.99e-05	0.0558	intergenic	LOC122138743|usp25	122138743|109045911	uncharacterized LOC122138743|ubiquitin carboxyl-terminal hydrolase 25
NC_056606.1_17895158	Pro	B10	2.99e-05	0.0558	intergenic	LOC122138743|usp25	122138743|109045911	uncharacterized LOC122138743|ubiquitin carboxyl-terminal hydrolase 25
NC_056606.1_18016209	Ile|Leu|Tyr	B10	2.08e-05|1.86e-05|3.12e-05	5.80%|5.86%|5.56%	downstream	samsn1b	109060119	SAM domain-containing protein SAMSN-1b
NC_056606.1_18016257	Ile|Leu|Phe|Val	B10	3.19e-05|1.54e-05|3.55e-05|3.43e-05	5.55%|5.98%|5.48%|5.50%	downstream	samsn1b	109060119	SAM domain-containing protein SAMSN-1b
NC_056606.1_18016267	Ile|Leu|Phe|Val|Tyr	B10	2.00e-05|8.05e-06|2.34e-05|2.80e-05|1.89e-05	5.82%|6.36%|5.73%|5.62%|5.85%	downstream	samsn1b	109060119	SAM domain-containing protein SAMSN-1b
NC_056606.1_18016271	Ile|Leu|Phe|Val|Tyr	B10	1.70e-05|8.80e-06|3.08e-05|1.96e-05|1.82e-05	5.92%|6.31%|5.57%|5.83%|5.88%	downstream	samsn1b	109060119	SAM domain-containing protein SAMSN-1b
NC_056606.1_18016287	Leu	B10	2.29e-05	0.0574	downstream	samsn1b	109060119	SAM domain-containing protein SAMSN-1b
NC_056606.1_18352278	Gly|Pro|Sweet	B10	3.08e-05|8.27e-06|1.87e-05	5.56%|6.34%|5.86%	ncRNA_intronic	LOC122138748	122138748	uncharacterized LOC122138748
NC_056606.1_18398366	His	B10	2.54e-05	0.0568	intergenic	si:ch73-1a9.3|mipepb	109097653|109097654	non-histone chromosomal protein HMG-like|mitochondrial intermediate peptidase
NC_056606.1_18473316	Lys|THEAA	B10	3.56e-06|1.90e-05	6.84%|5.85%	intergenic	dcps|kcnj1b	109098029|109097660	m7GpppX diphosphatase|ATP-sensitive inward rectifier potassium channel 1b
NC_056606.1_18473318	Lys|THEAA	B10	6.27e-06|2.01e-05	6.51%|5.82%	intergenic	dcps|kcnj1b	109098029|109097660	m7GpppX diphosphatase|ATP-sensitive inward rectifier potassium channel 1b
NC_056606.1_18473321	Lys|THEAA	B10	2.95e-05|2.67e-05	5.59%|5.65%	intergenic	dcps|kcnj1b	109098029|109097660	m7GpppX diphosphatase|ATP-sensitive inward rectifier potassium channel 1b
NC_056606.1_18491018	Arg|Met	B10	1.01e-06|8.26e-06	7.58%|6.34%	intergenic	smtlb|LOC109087957	109050609|109087957	somatolactin beta|uncharacterized LOC109087957
NC_056606.1_18917292	Ala	B10	1.15e-05	0.0615	intergenic	LOC122138612|LOC122138625	122138612|122138625	trace amine-associated receptor 13c-like|trace amine-associated receptor 13c-like
NC_056606.1_18986368	Val	B10	1.97e-05	0.0583	intronic	LOC122138629	122138629	trace amine-associated receptor 13c-like
NC_056606.1_19248170	Pro	B10	2.70e-05	0.0564	intergenic	LOC109098151|ggt5b	109098151|109048092	calcium-binding protein 1-like|glutathione hydrolase 5 proenzyme
NC_056606.1_21521534	Gly|Pro	B10	2.38e-05|2.02e-05	5.72%|5.81%	intergenic	LOC109086785|LOC122138760	109086785|122138760	serine/threonine-protein kinase PLK2-like|uncharacterized LOC122138760
NC_056606.1_21996896	Arg	B10	3.07e-05	0.0557	intronic	LOC109091469	109091469	voltage-dependent anion-selective channel protein 2-like
NC_056606.1_23424591	Ala|Pro	B10	2.17e-07|2.97e-05	8.48%|5.59%	intergenic	gdnfa|opn4xa	109103722|109090377	glial cell line-derived neurotrophic factor|opsin 4xa
NC_056606.1_23485882	Met	B10	3.27e-06	0.0689	intronic	pdlim5b	109097464	PDZ and LIM domain protein 5b
NC_056606.1_24123496	THEAA	B10	3.10e-05	0.0556	intronic	LOC109067039	109067039	uncharacterized protein LOC109067039
NC_056606.1_24169278	Ala|Pro	B10	2.96e-05|6.65e-06	5.59%|6.47%	intronic	LOC109109457	109109457	ankyrin repeat and LEM domain-containing protein 2-like
NC_056606.1_24516076	Lys	B10	1.06e-05	0.062	intronic	LOC109098370	109098370	transcriptional regulator Erg-like
NC_056606.1_3242313	Ile	B10	3.07e-05	0.0557	intronic	il6st	109052348	interleukin-6 receptor subunit beta
NC_056606.1_4724872	Arg	B10	1.78e-05	0.0589	intergenic	LOC122138650|galt	122138650|109097273	uncharacterized LOC122138650|galactose-1-phosphate uridylyltransferase
NC_056606.1_520520	Thr	B10	1.49e-06	0.0735	intergenic	minar2|LOC109094206	109084158|109094206	major intrinsically disordered NOTCH2-binding receptor 1-like|gastrula zinc finger protein XlCGF8.2DB-like
NC_056606.1_5371798	Gly|Pro	B10	2.22e-05|1.04e-05	5.76%|6.21%	intronic	erbin	109091979	erbin
NC_056606.1_5371799	Gly|Pro	B10	2.22e-05|1.04e-05	5.76%|6.21%	intronic	erbin	109091979	erbin
NC_056606.1_5978972	Ile|Leu|THEAA	B10	6.23e-06|1.23e-05|7.80e-06	6.51%|6.11%|6.38%	intronic	LOC109062799	109062799	hydroxysteroid dehydrogenase-like protein 2
NC_056606.1_685508	Gly	B10	2.21e-05	0.0576	intergenic	LOC109103513|LOC109079301	109103513|109079301	putative nuclease HARBI1|fibrillin-2-like
NC_056606.1_6937813	Ala|Gly|Sweet	B10	2.62e-05|1.11e-05|2.46e-06	5.66%|6.17%|7.06%	intergenic	rasgef1bb|LOC109068931	109068936|109068931	ras-GEF domain-containing family member 1B-B|chondroitin sulfate proteoglycan 4-like
NC_056606.1_7027216	Lys|THEAA	B10	9.36e-06|4.08e-06	6.27%|6.76%	intergenic	fstb|LOC109075956	109076032|109075956	follistatin b|molybdopterin synthase sulfur carrier subunit
NC_056606.1_7397158	THEAA	B10	2.67e-05	0.0565	intronic	LOC109069436	109069436	proline-serine-threonine phosphatase-interacting protein 2-like
NC_056606.1_9765312	Bitter|TAA	B10	2.25e-05|2.70e-05	5.75%|5.64%	intergenic	LOC109107493|LOC109093379	109107493|109093379	calsenilin-like|protocadherin-1-like
NC_056607.1_1081145	Thr	B11	2.23e-05	0.0576	UTR5	si:ch211-159e12.5	122138845	uncharacterized protein si:ch211-159e12.5
NC_056607.1_1212063	Ile|Leu|Phe|Val|Bitter|THEAA	B11	9.65e-06|7.51e-06|3.58e-05|8.96e-06|3.19e-05|1.79e-05	6.25%|6.40%|5.48%|6.30%|5.55%|5.89%	intronic	poc1a	122138847	POC1 centriolar protein homolog A
NC_056607.1_13353561	Tyr	B11	1.99e-05	0.0582	intronic	LOC109098565	109098565	rho guanine nucleotide exchange factor 10-like protein
NC_056607.1_1353833	Met	B11	2.13e-05	0.0578	intergenic	dusp7|LOC122138810	109066700|122138810	dual specificity protein phosphatase 7|uncharacterized protein LOC122138810
NC_056607.1_15120882	Gly|Sweet	B11	1.69e-05|2.40e-05	5.92%|5.71%	intronic	brpf3a	109074778	bromodomain and PHD finger-containing protein 3
NC_056607.1_15616284	Arg	B11	7.18e-06	0.0643	intergenic	LOC109100637|gpr25	109100637|109081689	innate immunity activator protein-like|probable G-protein coupled receptor 25
NC_056607.1_18161626	Bitter	B11	9.60e-06	0.0626	upstream	LOC109108295	109108295	membrane-associated guanylate kinase, WW and PDZ domain-containing protein 1-like
NC_056607.1_18161717	Bitter	B11	1.46e-05	0.0601	upstream	LOC109108295	109108295	membrane-associated guanylate kinase, WW and PDZ domain-containing protein 1-like
NC_056607.1_21000936	Cys	B11	3.03e-05	0.0557	intronic	LOC109098935	109098935	MOB kinase activator 3C-like
NC_056607.1_21377781	Lys	B11	1.23e-05	0.0611	intronic	hyls1	109051509	hydrolethalus syndrome protein 1 homolog
NC_056607.1_21623837	Met	B11	2.47e-06	0.0706	intronic	LOC109070621	109070621	cAMP-specific 3',5'-cyclic phosphodiesterase 4D-like
NC_056607.1_23625617	Pro	B11	1.24e-05	0.0611	intronic	gli2b	109048847	zinc finger protein GLI2b
NC_056607.1_23869122	Lys|THEAA	B11	1.30e-05|1.42e-05	6.07%|6.02%	intergenic	LOC109088358|LOC122138959	109088358|122138959	mitofusin-1-like|uncharacterized LOC122138959
NC_056607.1_24249557	Cys	B11	2.73e-05	0.0564	intergenic	LOC109065499|ogal	109065499|109097181	LIM domain-binding protein 1|protein O-GlcNAcase
NC_056607.1_24256459	Ile|Leu	B11	1.32e-05|3.36e-05	6.07%|5.51%	intronic	ogal	109097181	protein O-GlcNAcase
NC_056607.1_24256464	Ile|Leu|Phe|Bitter	B11	1.45e-05|1.54e-05|2.65e-05|1.85e-05	6.01%|5.97%|5.65%|5.87%	intronic	ogal	109097181	protein O-GlcNAcase
NC_056607.1_24256472	Ile|Leu|Phe|Bitter	B11	1.08e-05|8.68e-06|1.28e-05	6.19%|6.32%|6.08%|6.09%	intronic	ogal	109097181	protein O-GlcNAcase
NC_056607.1_2925081	Leu|Phe|Tyr|Lys|THEAA	B11	2.06e-05|1.39e-05|1.14e-05|1.35e-05|1.78e-05	5.80%|6.03%|6.16%|6.05%|5.89%	intergenic	LOC109060179|lima1b	109060179|109077083	uncharacterized LOC109060179|LIM domain and actin-binding protein 1
NC_056607.1_3590847	Cys	B11	1.56e-05	0.0597	downstream	LOC109098807	109098807	adhesion G protein-coupled receptor L2-like
NC_056607.1_5282500	Ile|THEAA	B11	3.03e-05|3.05e-05	0.0557	intronic	cpne5b	109046590	copine-5b
NC_056607.1_5599190	Ile|Val|Bitter	B11	5.09e-08|1.81e-06|1.98e-05	9.33%|7.24%|5.83%	intronic	LOC109086139	109086139	arf-GAP with coiled-coil, ANK repeat and PH domain-containing protein 3-like
NC_056607.1_6053355	Ile	B11	3.33e-05	0.0552	intronic	LOC109056949	109056949	protein polybromo-1-like
NC_056607.1_6542973	Leu|Phe|Tyr|TAA	B11	3.00e-06|1.12e-05|8.09e-06|6.77e-06	6.94%|6.16%|6.36%|6.46%	intronic	fhit	109098834	bis(5'-adenosyl)-triphosphatase
NC_056607.1_6545433	Ile|Leu|Val|Bitter|THEAA	B11	1.92e-06|2.19e-05|2.67e-05|9.65e-06|1.23e-05	7.20%|5.77%|5.65%|6.25%|6.11%	intronic	fhit	109098834	bis(5'-adenosyl)-triphosphatase
NC_056607.1_6611612	Ile|Val	B11	7.33e-06|3.41e-05	6.41%|5.51%	intronic	fhit	109098834	bis(5'-adenosyl)-triphosphatase
NC_056607.1_7026882	Leu|Phe|Tyr	B11	4.73e-06|1.33e-05|3.00e-05	6.67%|6.06%|5.58%	intronic	abca7	109050278	phospholipid-transporting ATPase ABCA1
NC_056607.1_7095658	Ile	B11	4.23e-06	0.0674	intronic	LOC109098724	109098724	delta-1-pyrroline-5-carboxylate dehydrogenase, mitochondrial
NC_056607.1_7099152	Ile|Leu|Val|Bitter	B11	5.73e-07|2.38e-05|1.06e-05|9.51e-06	7.91%|5.72%|6.20%|6.26%	intergenic	LOC109098724|LOC109098723	109098724|109098723	delta-1-pyrroline-5-carboxylate dehydrogenase, mitochondrial|intermediate filament family orphan 2-like
NC_056607.1_7816744	Ile|Val	B11	1.37e-05|3.37e-05	6.05%|5.51%	intronic	LOC109063790	109063790	tumor necrosis factor receptor superfamily member 1B-like
NC_056607.1_7900757	Ile	B11	3.15e-05	0.0555	intergenic	LOC109066322|LOC109070796	109066322|109070796	zinc finger protein 362-like|epithelial membrane protein 3-like
NC_056607.1_7940044	Thr	B11	9.65e-06	0.0625	intronic	LOC109098970	109098970	coiled-coil domain-containing protein 50-like
NC_056607.1_9154062	Phe|TAA	B11	2.94e-05|1.81e-05	5.59%|5.88%	intronic	LOC109068416	109068416	ethanolamine kinase 1-like
NC_056607.1_9160964	Cys	B11	1.44e-05	0.0601	intronic	LOC109068416	109068416	ethanolamine kinase 1-like
NC_056607.1_9688765	Met	B11	2.80e-05	0.0562	intronic	cacna1da	109098788	calcium channel, voltage-dependent, L type, alpha 1D subunit, a
NC_056607.1_9688773	Met	B11	1.01e-06	0.0758	intronic	cacna1da	109098788	calcium channel, voltage-dependent, L type, alpha 1D subunit, a
NC_056608.1_11397991	Asp|Glu|Ser|Umami	B12	8.65e-06|2.28e-05|4.61e-06|1.39e-05	6.32%|5.74%|6.69%|6.04%	intronic	snx29	109107668	sorting nexin-29
NC_056608.1_11398012	Asp|Ser|Umami	B12	2.79e-05|9.81e-06|3.56e-05	5.62%|6.24%|5.48%	intronic	snx29	109107668	sorting nexin-29
NC_056608.1_11398016	Ser	B12	1.08e-05	0.0619	intronic	snx29	109107668	sorting nexin-29
NC_056608.1_11398024	Asp|Ser	B12	2.78e-05|1.25e-05	5.63%|6.10%	intronic	snx29	109107668	sorting nexin-29
NC_056608.1_11398025	Asp|Ser	B12	2.78e-05|1.25e-05	5.63%|6.10%	intronic	snx29	109107668	sorting nexin-29
NC_056608.1_11398033	Ser	B12	1.55e-05	0.0597	intronic	snx29	109107668	sorting nexin-29
NC_056608.1_11398036	Asp|Ser	B12	2.78e-05|1.25e-05	5.63%|6.10%	intronic	snx29	109107668	sorting nexin-29
NC_056608.1_11398037	Asp|Ser|Umami	B12	2.02e-05|5.26e-06|2.84e-05	5.81%|6.61%|5.61%	intronic	snx29	109107668	sorting nexin-29
NC_056608.1_11398040	Asp|Glu|Ser|Umami	B12	7.11e-06|1.89e-05|2.08e-06|1.15e-05	6.43%|5.86%|7.16%|6.15%	intronic	snx29	109107668	sorting nexin-29
NC_056608.1_1314365	TAA|THEAA	B12	3.05e-05|2.59e-05	5.57%|5.67%	intergenic	si:ch211-176g6.2|abcc3	109099837|109083650	ras-associating and dilute domain-containing protein|ATP-binding cassette sub-family C member 3
NC_056608.1_1594596	Ile|THEAA	B12	2.01e-05|1.45e-05	5.82%|6.01%	exonic	LOC109099329	109099329	arf-GAP with dual PH domain-containing protein 1
NC_056608.1_16860499	Met	B12	3.58e-05	0.0548	UTR5	plekhs1.1	109112023	pleckstrin homology domain-containing family S member 1
NC_056608.1_16860816	Met	B12	1.94e-05	0.0584	UTR5	plekhs1.1	109112023	pleckstrin homology domain-containing family S member 1
NC_056608.1_16861571	Met	B12	3.42e-05	0.055	UTR5	plekhs1.1	109112023	pleckstrin homology domain-containing family S member 1
NC_056608.1_16861577	Met	B12	3.42e-05	0.055	UTR5	plekhs1.1	109112023	pleckstrin homology domain-containing family S member 1
NC_056608.1_17302963	Ile|Leu|Phe|Val|Tyr	B12	1.66e-05|7.06e-06|1.24e-05|2.19e-05|3.46e-05	5.93%|6.44%|6.10%|5.77%|5.50%	intronic	vti1a	109107987	vesicle transport through interaction with t-SNAREs homolog 1A
NC_056608.1_19730956	Bitter|TAA	B12	2.67e-05|1.75e-05	5.65%|5.90%	intronic	si:ch211-250n8.1	109105169	uncharacterized protein si:ch211-250n8.1
NC_056608.1_19730957	Bitter|TAA	B12	2.67e-05|1.75e-05	5.65%|5.90%	intronic	si:ch211-250n8.1	109105169	uncharacterized protein si:ch211-250n8.1
NC_056608.1_19730964	Bitter|TAA	B12	2.51e-05|1.38e-05	5.69%|6.04%	intronic	si:ch211-250n8.1	109105169	uncharacterized protein si:ch211-250n8.1
NC_056608.1_19731068	Bitter|TAA	B12	1.35e-05	0.0605	intronic	si:ch211-250n8.1	109105169	uncharacterized protein si:ch211-250n8.1
NC_056608.1_20211467	Arg	B12	2.01e-05	0.0582	intronic	LOC109075077	109075077	protein sidekick-2-like
NC_056608.1_21558170	Pro	B12	1.28e-05	0.0608	ncRNA_intronic	LOC122139274	122139274	uncharacterized LOC122139274
NC_056608.1_21685186	Pro	B12	2.03e-05	0.0581	intronic	LOC109073915	109073915	cadherin-18-like
NC_056608.1_21893351	Thr	B12	2.26e-05	0.0575	intronic	kif5bb	109061561	kinesin-1 heavy chain
NC_056608.1_22072393	Asp	B12	2.44e-05	0.057	intergenic	ppp2r2d|LOC122139279	109070655|122139279	serine/threonine-protein phosphatase 2A 55 kDa regulatory subunit B delta isoform|transcription elongation regulator 1-like protein
NC_056608.1_22763474	Arg	B12	3.26e-05	0.0553	intergenic	LOC122139282|LOC109101248	122139282|109101248	uncharacterized LOC122139282|carbonic anhydrase-like
NC_056608.1_22966383	Lys	B12	1.79e-05	0.0589	ncRNA_intronic	LOC122139284	122139284	uncharacterized LOC122139284
NC_056608.1_23153388	Ala	B12	1.57e-05	0.0596	downstream	LOC109047121	109047121	uncharacterized protein LOC109047121
NC_056608.1_24338220	Pro	B12	7.13e-07	0.0779	intronic	LOC109083462	109083462	Golgi apparatus membrane protein TVP23 homolog B-like
NC_056608.1_24338224	Pro	B12	1.97e-06	0.0719	intronic	LOC109083462	109083462	Golgi apparatus membrane protein TVP23 homolog B-like
NC_056608.1_24338226	Pro	B12	1.21e-06	0.0748	intronic	LOC109083462	109083462	Golgi apparatus membrane protein TVP23 homolog B-like
NC_056608.1_24338242	Pro	B12	5.79e-06	0.0655	intronic	LOC109083462	109083462	Golgi apparatus membrane protein TVP23 homolog B-like
NC_056608.1_24338248	Pro	B12	2.91e-05	0.056	intronic	LOC109083462	109083462	Golgi apparatus membrane protein TVP23 homolog B-like
NC_056608.1_25352780	Pro	B12	2.58e-05	0.0567	intergenic	LOC109073132|LOC109073131	109073132|109073131	nodal homolog 2-A-like|paladin-like
NC_056608.1_25352782	Pro	B12	2.58e-05	0.0567	intergenic	LOC109073132|LOC109073131	109073132|109073131	nodal homolog 2-A-like|paladin-like
NC_056608.1_25950156	Ile	B12	2.57e-05	0.0567	intergenic	LOC122139109|LOC109075221	122139109|109075221	ubiquitin thioesterase zranb1-B-like|carbohydrate sulfotransferase 3-like
NC_056608.1_26190775	Gly|Pro	B12	9.44e-06|2.57e-05	6.27%|5.67%	intronic	LOC109096456	109096456	calcium-activated potassium channel subunit alpha-1-like
NC_056608.1_26416672	Gly	B12	2.66e-05	0.0565	ncRNA_intronic	LOC109061453	109061453	pyroglutamylated RF-amide peptide receptor-like
NC_056608.1_4475803	Met	B12	2.12e-05	0.0579	intronic	LOC122139137	122139137	galectin-9-like
NC_056608.1_4475812	Met	B12	3.19e-06	0.069	intronic	LOC122139137	122139137	galectin-9-like
NC_056608.1_5167867	Thr	B12	5.61e-06	0.0657	intronic	LOC109051549	109051549	cGMP-dependent protein kinase 1-like
NC_056609.1_20788549	Gly	B13	2.57e-05	0.0567	intergenic	ptpn20|gdf10a	109091085|109098048	tyrosine-protein phosphatase non-receptor type 13|growth/differentiation factor 10
NC_056609.1_22126352	Gly	B13	2.23e-05	0.0576	intronic	LOC109064972|tasp1	109064972|109064971	isthmin-1|threonine aspartase 1
NC_056609.1_22126358	Gly	B13	2.23e-05	0.0576	intronic	LOC109064972|tasp1	109064972|109064971	isthmin-1|threonine aspartase 1
NC_056609.1_22126397	Gly|Pro|Sweet	B13	1.35e-05|5.83e-06|9.09e-06	6.05%|6.55%|6.29%	intronic	LOC109064972|tasp1	109064972|109064971	isthmin-1|threonine aspartase 1
NC_056609.1_22126400	Pro|Sweet	B13	5.88e-06|1.04e-05	6.55%|6.21%	intronic	LOC109064972|tasp1	109064972|109064971	isthmin-1|threonine aspartase 1
NC_056609.1_22126403	Pro|Sweet	B13	5.88e-06|1.04e-05	6.55%|6.21%	intronic	LOC109064972|tasp1	109064972|109064971	isthmin-1|threonine aspartase 1
NC_056609.1_22126406	Pro|Sweet	B13	5.88e-06|1.04e-05	6.55%|6.21%	intronic	LOC109064972|tasp1	109064972|109064971	isthmin-1|threonine aspartase 1
NC_056609.1_22126409	Pro|Sweet	B13	5.88e-06|1.04e-05	6.55%|6.21%	intronic	LOC109064972|tasp1	109064972|109064971	isthmin-1|threonine aspartase 1
NC_056609.1_22126412	Pro|Sweet	B13	5.88e-06|1.04e-05	6.55%|6.21%	intronic	LOC109064972|tasp1	109064972|109064971	isthmin-1|threonine aspartase 1
NC_056609.1_27125840	Cys	B13	3.38e-05	0.0551	intronic	LOC109098248	109098248	low density lipoprotein receptor adapter protein 1-A-like
NC_056609.1_27125843	Cys	B13	3.46e-05	0.055	intronic	LOC109098248	109098248	low density lipoprotein receptor adapter protein 1-A-like
NC_056609.1_28849737	Ile	B13	8.53e-06	0.0633	intronic	LOC109096410	109096410	spectrin beta chain, non-erythrocytic 5-like
NC_056609.1_28968389	Arg|TAA	B13	1.94e-05|3.15e-05	5.84%|5.55%	intronic	LOC109052254	109052254	signal-induced proliferation-associated 1-like protein 2
NC_056609.1_31082650	Cys	B13	1.50e-05	0.0599	intronic	LOC109099544	109099544	inositol polyphosphate-5-phosphatase A-like
NC_056609.1_6503546	Phe|TAA	B13	3.46e-05|2.81e-05	5.50%|5.62%	intronic	LOC122139505	122139505	microcephalin-like
NC_056609.1_9111106	Arg	B13	2.92e-06	0.0696	intronic	LOC109101967	109101967	ribonuclease inhibitor-like
NC_056610.1_1072852	Lys	B14	2.35e-05	0.0572	intergenic	LOC109059514|cysltr1	109059514|109059516	membrane-spanning 4-domains subfamily A member 4A-like|cysteinyl leukotriene receptor 1
NC_056610.1_11024439	Met	B14	3.23e-05	0.0554	intergenic	LOC109101926|stox2b	109101926|109101585	trafficking protein particle complex subunit 11-like|storkhead-box protein 2
NC_056610.1_1343217	Ala|Pro	B14	8.04e-06|1.52e-05	6.36%|5.98%	intergenic	p2ry10|gpr174	109098984|109088816	putative P2Y purinoceptor 10|probable G-protein coupled receptor 174
NC_056610.1_16074785	Pro	B14	2.52e-05	0.0568	intergenic	LOC109076543|LOC109056842	109076543|109056842	uncharacterized LOC109076543|protocadherin-18-like
NC_056610.1_16949332	Ala	B14	2.33e-05	0.0573	intergenic	pcdh19|LOC109047858	109067339|109047858	protocadherin-19|protocadherin-1-like
NC_056610.1_21124145	Met	B14	2.52e-05	0.0569	intergenic	tstd1|tenm2a	109101804|109101805	thiosulfate:glutathione sulfurtransferase|teneurin-2
NC_056610.1_21125135	Met	B14	4.10e-06	0.0676	downstream	tenm2a	109101805	teneurin-2
NC_056610.1_267555	Thr	B14	1.79e-05	0.0589	intergenic	LOC122139565|LOC122139525	122139565|122139525	protein bicaudal C homolog 1-B-like|uncharacterized LOC122139525
NC_056610.1_7203370	Pro	B14	1.84e-06	0.0723	intergenic	LOC109101886|LOC109101528	109101886|109101528	protocadherin alpha-3-like|protocadherin alpha-3-like
NC_056610.1_7823409	Ile	B14	9.76e-06	0.0625	intronic	LOC109046273	109046273	platelet-derived growth factor receptor beta-like
NC_056610.1_8060836	Ile|Val	B14	3.58e-05|2.49e-05	5.48%|5.69%	ncRNA_intronic	LOC109103699	109103699	short transient receptor potential channel 7-like
NC_056611.1_1007923	Leu|Phe|Tyr	B15	2.84e-05|6.94e-06|2.87e-05	5.61%|6.45%	intergenic	LOC109068790|or64a1	109068790|109053937	olfactory receptor 142-like|odorant receptor 127-1
NC_056611.1_1013632	Ile|Leu	B15	2.49e-05|2.86e-05	5.69%|5.61%	intergenic	LOC109068790|or64a1	109068790|109053937	olfactory receptor 142-like|odorant receptor 127-1
NC_056611.1_12631104	Asp|Umami|TAA	B15	3.27e-05|3.40e-05|8.60e-06	5.53%|5.51%|6.32%	exonic	LOC109103118	109103118	synergin gamma-like
NC_056611.1_12631110	Asp|Glu|Tyr|Umami|TAA	B15	2.14e-05|2.63e-05|2.04e-05|2.23e-05|5.52e-06	5.78%|5.66%|5.81%|5.76%|6.58%	exonic	LOC109103118	109103118	synergin gamma-like
NC_056611.1_12875912	Thr	B15	9.55e-06	0.0626	intronic	LOC109103132	109103132	polypeptide N-acetylgalactosaminyltransferase 17
NC_056611.1_15167270	Arg	B15	3.51e-05	0.0549	exonic	supt5h	109104367	transcription elongation factor SPT5
NC_056611.1_15313911	Met	B15	2.93e-05	0.0559	intronic	sgsm2	109103346	small G protein signaling modulator 2
NC_056611.1_1531730	Pro	B15	1.20e-05	0.0613	intergenic	LOC109096333|LOC122139905	109096333|122139905	putative gustatory receptor clone PTE03|uncharacterized LOC122139905
NC_056611.1_16478120	Met	B15	3.50e-05	0.0549	intronic	LOC109103545	109103545	glutamate receptor ionotropic, kainate 4-like
NC_056611.1_1675606	THEAA	B15	2.70e-05	0.0564	intergenic	LOC122139906|LOC109089683	122139906|109089683	putative gustatory receptor clone PTE03|putative gustatory receptor clone PTE03
NC_056611.1_1680866	THEAA	B15	2.44e-05	0.057	exonic	LOC109089683	109089683	putative gustatory receptor clone PTE03
NC_056611.1_20169874	Ala|Sweet	B15	1.79e-05|1.56e-05	5.89%|5.97%	intergenic	LOC109060403|LOC109096116	109060403|109096116	WSC domain-containing protein 1|class A basic helix-loop-helix protein 9-like
NC_056611.1_20190586	Ile	B15	1.40e-05	0.0603	intergenic	LOC109060403|LOC109096116	109060403|109096116	WSC domain-containing protein 1|class A basic helix-loop-helix protein 9-like
NC_056611.1_20190587	Ile	B15	1.40e-05	0.0603	intergenic	LOC109060403|LOC109096116	109060403|109096116	WSC domain-containing protein 1|class A basic helix-loop-helix protein 9-like
NC_056611.1_20378624	His	B15	2.63e-05	0.0566	intergenic	mrps23|msi2b	109103330|109076272	28S ribosomal protein S23, mitochondrial|RNA-binding protein Musashi homolog 2b
NC_056611.1_2483373	Asp|Glu|Ser|Umami	B15	2.86e-05|3.03e-05|7.71e-06|2.73e-05	5.61%|5.58%|6.39%|5.64%	intronic	LOC109081359	109081359	anoctamin-7-like
NC_056611.1_25346417	Cys	B15	1.58e-05	0.0596	intronic	LOC109060506	109060506	WD repeat-containing protein 20-like
NC_056611.1_25681537	Arg	B15	1.60e-05	0.0595	intronic	LOC109086080	109086080	cGMP-dependent 3',5'-cyclic phosphodiesterase
NC_056611.1_25681541	Arg	B15	1.60e-05	0.0595	intronic	LOC109086080	109086080	cGMP-dependent 3',5'-cyclic phosphodiesterase
NC_056611.1_26008222	Met	B15	3.05e-05	0.0557	intergenic	LOC109113365|clcn2c	109113365|109068477	chordin-like|chloride channel protein 2c
NC_056611.1_26008223	Met	B15	2.58e-05	0.0567	intergenic	LOC109113365|clcn2c	109113365|109068477	chordin-like|chloride channel protein 2c
NC_056611.1_26058552	Cys	B15	2.20e-05	0.0577	intronic	LOC109079791	109079791	chloride channel protein 2-like
NC_056611.1_26462370	Arg	B15	8.10e-06	0.0636	intronic	lrfn1	109072286	leucine-rich repeat and fibronectin type III domain-containing protein 1
NC_056611.1_3632369	Ala	B15	2.83e-05	0.0562	intergenic	LOC122139764|LOC122139765	122139764|122139765	elastin-like|protein NipSnap homolog 2-like
NC_056611.1_5209083	Thr	B15	2.49e-05	0.0569	intronic	LOC109061000	109061000	serine/Arginine-related protein 53-like
NC_056611.1_5237373	Thr	B15	2.93e-05	0.056	UTR5	hephl1a	109052094	hephaestin-like protein 1a
NC_056611.1_7299635	Ala|Sweet	B15	5.87e-06|1.95e-05	6.55%|5.84%	intergenic	LOC122139718|LOC122139719	122139718|122139719	uncharacterized LOC122139718|uncharacterized LOC122139719
NC_056611.1_7299636	Ala|Sweet	B15	5.87e-06|1.95e-05	6.55%|5.84%	intergenic	LOC122139718|LOC122139719	122139718|122139719	uncharacterized LOC122139718|uncharacterized LOC122139719
NC_056612.1_11470993	Arg	B16	1.72e-05	0.0591	upstream	kcnj14	109106401	ATP-sensitive inward rectifier potassium channel 14
NC_056612.1_11737656	Arg|Bitter	B16	2.45e-05|2.65e-05	5.70%|5.65%	intronic	LOC109085248	109085248	uncharacterized protein LOC109085248
NC_056612.1_16831501	Met	B16	1.02e-05	0.0622	intronic	LOC109093220	109093220	GON-4-like protein
NC_056612.1_17179183	Thr	B16	2.88e-05	0.056	intronic	LOC109105985	109105985	tropomodulin-4-like
NC_056612.1_21679654	Ala	B16	2.65e-05	0.0565	exonic	kiaa1143	109066070	uncharacterized protein KIAA1143 homolog
NC_056612.1_23894010	Cys	B16	1.87e-05	0.0586	intronic	LOC109071881	109071881	zinc finger protein ZFPM2-like
NC_056612.1_24309560	Ile	B16	2.30e-05	0.0574	intergenic	LOC109057112|LOC109056133	109057112|109056133	neural cell adhesion molecule 1-like|sulfotransferase 1E1-like
NC_056612.1_24309579	Ile	B16	2.04e-05	0.0581	intergenic	LOC109057112|LOC109056133	109057112|109056133	neural cell adhesion molecule 1-like|sulfotransferase 1E1-like
NC_056612.1_24309784	Ile	B16	2.07e-06	0.0716	intergenic	LOC109057112|LOC109056133	109057112|109056133	neural cell adhesion molecule 1-like|sulfotransferase 1E1-like
NC_056612.1_257633	Lys	B16	6.82e-06	0.0646	intergenic	trnaf-gaa|cdkal1	122145442|109052810	tRNA-Phe|threonylcarbamoyladenosine tRNA methylthiotransferase
NC_056612.1_27406490	Thr	B16	9.99e-06	0.0623	intergenic	LOC109060144|LOC122134299	109060144|122134299	mannosyl-oligosaccharide 1,2-alpha-mannosidase IA-like|uncharacterized LOC122134299
NC_056612.1_27616401	Gly|Pro|Sweet	B16	9.62e-07|9.15e-07|1.19e-05	7.61%|7.64%|6.13%	intronic	LOC109051680|trip13	109051680|109105135	fatty acid-binding protein 10-A, liver basic|pachytene checkpoint protein 2 homolog
NC_056612.1_27900884	Thr	B16	2.42e-05	0.0571	ncRNA_intronic	LOC122140078	122140078	mannosyl-oligosaccharide 1,2-alpha-mannosidase IA-like
NC_056612.1_27900901	Thr	B16	3.46e-05	0.055	ncRNA_intronic	LOC122140078	122140078	mannosyl-oligosaccharide 1,2-alpha-mannosidase IA-like
NC_056612.1_28479845	Met	B16	7.35e-06	0.0641	intronic	LOC109053975	109053975	pleckstrin homology domain-containing family G member 4B-like
NC_056612.1_28669961	Ala|Gly|Pro|Sweet	B16	4.37e-07|3.62e-07|4.16e-07|1.11e-06	8.07%|8.18%|8.10%|7.53%	intronic	LOC109105525	109105525	protein lifeguard 1-like
NC_056612.1_29117544	Ala	B16	1.85e-05	0.0587	intronic	LOC109106292	109106292	cyclin-dependent kinase 14-like
NC_056612.1_29117548	Ala	B16	1.06e-05	0.062	intronic	LOC109106292	109106292	cyclin-dependent kinase 14-like
NC_056612.1_29294829	Thr	B16	1.67e-05	0.0593	intronic	LOC109106292	109106292	cyclin-dependent kinase 14-like
NC_056612.1_4067522	Cys	B16	5.37e-07	0.0795	intergenic	LOC109080064|LOC109054333	109080064|109054333	glutamate receptor ionotropic, kainate 3-like|endoribonuclease ZC3H12A-like
NC_056612.1_4067523	Cys	B16	5.37e-07	0.0795	intergenic	LOC109080064|LOC109054333	109080064|109054333	glutamate receptor ionotropic, kainate 3-like|endoribonuclease ZC3H12A-like
NC_056612.1_5378539	Pro	B16	3.53e-05	0.0548	intronic	bckdhb	109048510	2-oxoisovalerate dehydrogenase subunit beta, mitochondrial
NC_056612.1_8289553	Ala	B16	1.83e-05	0.0587	intergenic	LOC109054514|LOC122140088	109054514|122140088	C-C chemokine receptor type 5-like|zymogen granule membrane protein 16-like
NC_056612.1_8289561	Ala	B16	2.79e-05	0.0562	intergenic	LOC109054514|LOC122140088	109054514|122140088	C-C chemokine receptor type 5-like|zymogen granule membrane protein 16-like
NC_056612.1_8289562	Ala	B16	2.79e-05	0.0562	intergenic	LOC109054514|LOC122140088	109054514|122140088	C-C chemokine receptor type 5-like|zymogen granule membrane protein 16-like
NC_056612.1_8627581	Arg	B16	1.64e-06	0.073	downstream	LOC122139951	122139951	centrosomal protein of 192 kDa-like
NC_056612.1_8627582	Arg	B16	6.58e-07	0.0783	downstream	LOC122139951	122139951	centrosomal protein of 192 kDa-like
NC_056613.1_10814772	Sweet	B17	2.67e-05	0.0565	intronic	LOC109107882	109107882	deleted in malignant brain tumors 1 protein
NC_056613.1_11702448	Cys	B17	1.38e-05	0.0604	ncRNA_intronic	LOC122140156	122140156	uncharacterized LOC122140156
NC_056613.1_12869047	His	B17	1.16e-05	0.0614	intronic	crybg1a	109083046	beta/gamma crystallin domain-containing protein 1
NC_056613.1_12987255	His	B17	2.75e-05	0.0563	intronic	hhat|kcnh1a	109078884|109078869	protein-cysteine N-palmitoyltransferase HHAT|potassium voltage-gated channel subfamily H member 1a
NC_056613.1_1600687	His	B17	3.33e-06	0.0688	intronic	LOC109067362	109067362	kelch-like protein 29
NC_056613.1_16009723	Gly|Pro|Sweet	B17	3.55e-06|6.97e-06|1.35e-05	6.84%|6.44%|6.05%	intronic	evla	109087279	enah/Vasp-like a
NC_056613.1_16009730	Gly|Pro	B17	1.76e-05|2.76e-05	5.90%|5.63%	intronic	evla	109087279	enah/Vasp-like a
NC_056613.1_16009736	Gly	B17	2.59e-05	0.0567	intronic	evla	109087279	enah/Vasp-like a
NC_056613.1_16009738	Gly	B17	2.09e-05	0.058	intronic	evla	109087279	enah/Vasp-like a
NC_056613.1_16009749	Gly|Pro|Sweet	B17	7.02e-06|9.62e-06|2.97e-05	6.44%|6.25%|5.59%	intronic	evla	109087279	enah/Vasp-like a
NC_056613.1_1623750	His	B17	1.23e-05	0.0611	intronic	LOC109067362	109067362	kelch-like protein 29
NC_056613.1_18176333	Ala	B17	1.28e-05	0.0609	intergenic	LOC109102613|LOC109081653	109102613|109081653	UMP-CMP kinase 2, mitochondrial|transcription factor Sox-11-like
NC_056613.1_18690405	Ala|Pro|Sweet	B17	7.88e-06|2.23e-05|1.41e-05	6.37%|5.76%|6.03%	intronic	LOC109061155	109061155	unconventional myosin-VI
NC_056613.1_19732544	Ala	B17	1.13e-05	0.0616	intergenic	slc24a4a|crim1	109079870|109108515	sodium/potassium/calcium exchanger 4a|cysteine-rich motor neuron 1 protein
NC_056613.1_20089910	Sweet	B17	1.55e-05	0.0597	UTR3	LOC109063804	109063804	uncharacterized protein LOC109063804
NC_056613.1_20616639	Lys	B17	2.15e-05	0.0578	intergenic	LOC109100891|susd4	109100891|109051597	calpain-1 catalytic subunit-like|sushi domain-containing protein 4
NC_056613.1_21096643	Pro	B17	3.40e-05	0.0551	intronic	LOC109064938	109064938	exocyst complex component 5
NC_056613.1_21143457	Ala	B17	1.33e-06	0.0742	intergenic	LOC109064938|LOC109107264	109064938|109107264	exocyst complex component 5|uncharacterized LOC109107264
NC_056613.1_21503669	Gly	B17	3.30e-05	0.0552	UTR3	LOC109107636	109107636	receptor expression-enhancing protein 1-like
NC_056613.1_21903621	Pro	B17	2.30e-06	0.071	intergenic	zmp:0000001267|arel1	109107619|109107718	b(0,+)-type amino acid transporter 1|apoptosis-resistant E3 ubiquitin protein ligase 1
NC_056613.1_22179254	Val	B17	1.71e-05	0.0591	intronic	mthfd1b	109107607	C-1-tetrahydrofolate synthase, cytoplasmic
NC_056613.1_22179255	Val	B17	1.36e-05	0.0605	intronic	mthfd1b	109107607	C-1-tetrahydrofolate synthase, cytoplasmic
NC_056613.1_22695660	Pro	B17	1.37e-05	0.0604	intronic	ttll5	109071460	tubulin polyglutamylase TTLL5
NC_056613.1_22881662	Ala|Pro|Sweet	B17	7.75e-06|4.04e-06|1.80e-05	6.38%|6.77%|5.88%	intergenic	LOC109059766|LOC109108725	109059766|109108725	intraflagellar transport protein 43 homolog|steroid hormone receptor ERR2-like
NC_056613.1_22881666	Ala|Pro|Sweet	B17	6.00e-06|3.49e-06|1.96e-05	6.53%|6.85%|5.83%	intergenic	LOC109059766|LOC109108725	109059766|109108725	intraflagellar transport protein 43 homolog|steroid hormone receptor ERR2-like
NC_056613.1_22881667	Ala|Pro|Sweet	B17	6.00e-06|3.49e-06|1.96e-05	6.53%|6.85%|5.83%	intergenic	LOC109059766|LOC109108725	109059766|109108725	intraflagellar transport protein 43 homolog|steroid hormone receptor ERR2-like
NC_056613.1_24481783	Arg	B17	1.17e-05	0.0614	intronic	LOC109087857	109087857	protein numb homolog
NC_056613.1_25754250	Ala|Sweet	B17	3.28e-05|1.28e-05	5.53%|6.08%	intergenic	LOC109066422|LOC122140200	109066422|122140200	uncharacterized protein LOC109066422|uncharacterized LOC122140200
NC_056613.1_26870130	Pro	B17	1.38e-05	0.0604	intronic	LOC109099270	109099270	CAP-Gly domain-containing linker protein 4-like
NC_056613.1_26919592	Ala	B17	2.10e-05	0.0579	intronic	alk	109078245	ALK tyrosine kinase receptor
NC_056613.1_26919593	Ala	B17	2.10e-05	0.0579	intronic	alk	109078245	ALK tyrosine kinase receptor
NC_056613.1_27442326	Ala|Pro	B17	9.48e-06|7.49e-06	6.26%|6.40%	intronic	LOC109070072	109070072	solute carrier family 2, facilitated glucose transporter member 1
NC_056613.1_27845395	Ser	B17	3.11e-05	0.0556	intergenic	LOC109058331|cdin1	109058331|109106260	serine/threonine-protein kinase Nek9-like|CDAN1 interacting nuclease 1
NC_056613.1_5205414	His	B17	1.08e-05	0.0619	intronic	LOC109085256	109085256	cysteine-rich motor neuron 1 protein-like
NC_056613.1_5665624	Met	B17	1.56e-06	0.0733	intergenic	LOC122140281|LOC109058860	122140281|109058860	thyroxine 5-deiodinase-like|serine/threonine-protein phosphatase 2A 56 kDa regulatory subunit gamma isoform-like
NC_056613.1_7300131	Ala	B17	2.44e-05	0.057	intronic	si:ch211-266g18.9	109069173	transforming growth factor-beta receptor-associated protein 1
NC_056613.1_8067814	Gly|Sweet	B17	1.30e-05|2.07e-05	6.08%|5.80%	intronic	LOC109057157	109057157	neurexin-3a
NC_056613.1_843067	Gly|Pro	B17	2.09e-05|1.16e-05	5.80%|6.14%	intergenic	LOC109059162|LOC122140223	109059162|122140223	B2 bradykinin receptor-like|tyrosine-protein phosphatase non-receptor type 21-like
NC_056613.1_922216	Thr	B17	2.31e-05	0.0574	intronic	LOC109084950	109084950	1-phosphatidylinositol 4,5-bisphosphate phosphodiesterase beta-4-like
NC_056613.1_9477433	Pro	B17	3.09e-05	0.0556	intronic	dicer1	109106937	endoribonuclease Dicer
NC_056614.1_10242233	THEAA	B18	1.52e-05	0.0598	intronic	def8	109059790	differentially expressed in FDCP 8 homolog
NC_056614.1_10242236	Leu|Phe|Bitter|TAA|THEAA	B18	2.14e-05|2.38e-05|6.68e-06|2.20e-05|3.62e-06	5.78%|5.72%|6.47%|5.76%|6.83%	intronic	def8	109059790	differentially expressed in FDCP 8 homolog
NC_056614.1_1222476	Thr	B18	1.24e-05	0.061	intergenic	LOC109109395|LOC109062947	109109395|109062947	inhibitory synaptic factor 1-like|lysyl oxidase homolog 1-like
NC_056614.1_15938033	His	B18	3.01e-05	0.0558	intronic	gnao1a	109108838	guanine nucleotide-binding protein G(o) subunit alpha
NC_056614.1_16745070	Val	B18	1.51e-05	0.0599	UTR3	LOC109110126	109110126	choline kinase alpha-like
NC_056614.1_16745077	Val	B18	1.25e-05	0.061	UTR3	LOC109110126	109110126	choline kinase alpha-like
NC_056614.1_19479422	Asp|Glu|Umami	B18	2.76e-05|2.48e-05|2.40e-05	5.63%|5.69%|5.71%	intronic	LOC109067729	109067729	transcription factor RFX4
NC_056614.1_2310129	Thr	B18	2.03e-05	0.0581	intronic	LOC109045490	109045490	protein C-ets-1
NC_056614.1_23942733	Pro	B18	4.45e-06	0.0671	intronic	LOC109044877	109044877	protein unc-13 homolog C-like
NC_056614.1_23942737	Cys	B18	1.77e-05	0.0589	intronic	LOC109044877	109044877	protein unc-13 homolog C-like
NC_056614.1_23942745	Cys	B18	2.94e-05	0.0559	intronic	LOC109044877	109044877	protein unc-13 homolog C-like
NC_056614.1_23942749	Cys	B18	2.52e-05	0.0569	intronic	LOC109044877	109044877	protein unc-13 homolog C-like
NC_056614.1_23942752	Cys	B18	2.81e-05	0.0562	intronic	LOC109044877	109044877	protein unc-13 homolog C-like
NC_056614.1_23942756	Cys	B18	2.81e-05	0.0562	intronic	LOC109044877	109044877	protein unc-13 homolog C-like
NC_056614.1_23942758	Cys	B18	1.40e-06	0.0739	intronic	LOC109044877	109044877	protein unc-13 homolog C-like
NC_056614.1_23942762	Pro|Cys|Sweet	B18	5.43e-07|2.52e-07|1.78e-05	7.95%|8.40%|5.89%	intronic	LOC109044877	109044877	protein unc-13 homolog C-like
NC_056614.1_24281523	Cys	B18	1.20e-05	0.0612	intronic	LOC109075421	109075421	xaa-Pro dipeptidase-like
NC_056614.1_24504972	Cys	B18	1.50e-05	0.0599	intronic	LOC109050406	109050406	BTB/POZ domain-containing protein kctd15
NC_056614.1_24682890	Ile	B18	2.14e-05	0.0578	intronic	gpib	109072508	glucose-6-phosphate isomerase b
NC_056614.1_26974141	Pro	B18	1.41e-05	0.0603	intergenic	LOC109066548|LOC109098721	109066548|109098721	glycerophosphodiester phosphodiesterase domain-containing protein 5-like|potassium/sodium hyperpolarization-activated cyclic nucleotide-gated channel 4-like
NC_056614.1_27723177	Cys	B18	3.12e-05	0.0556	intronic	LOC109063204	109063204	sucrase-isomaltase, intestinal-like
NC_056614.1_2971665	Gly|Sweet	B18	7.78e-06|2.30e-05	6.38%|5.74%	intergenic	LOC109081006|LOC109068457	109081006|109068457	RNA-binding protein 7-like|CXADR-like membrane protein
NC_056614.1_4644467	Gly	B18	3.59e-05	0.0547	intronic	LOC109112370	109112370	PR domain zinc finger protein 10
NC_056614.1_4709260	Gly	B18	1.67e-05	0.0593	intergenic	si:ch211-151h10.2|cdon	109111902|109111903	uncharacterized protein si:ch211-151h10.2|cell adhesion molecule-related/down-regulated by oncogenes
NC_056614.1_5756831	Asp|Umami	B18	3.22e-05|3.34e-05	5.54%|5.52%	intronic	cntn5	109046198	contactin-5
NC_056614.1_5756833	Asp|Glu|Umami	B18	2.09e-05|2.58e-05|2.18e-05	5.80%|5.67%|5.77%	intronic	cntn5	109046198	contactin-5
NC_056614.1_5869346	Ala|Pro	B18	1.71e-05|2.19e-05	5.91%|5.77%	intronic	cntn5	109046198	contactin-5
NC_056614.1_592434	Ile	B18	1.09e-05	0.0618	intergenic	LOC122140381|LOC109058859	122140381|109058859	uncharacterized protein LOC122140381|ubiquitin-conjugating enzyme E2 Q2-like
NC_056614.1_592853	Ile	B18	3.51e-05	0.0549	upstream	LOC109058859	109058859	ubiquitin-conjugating enzyme E2 Q2-like
NC_056614.1_6139661	Cys	B18	1.34e-05	0.0606	intronic	LOC109109126	109109126	rho GTPase-activating protein 42
NC_056614.1_6239995	Lys	B18	2.78e-06	0.0699	UTR5	fzd9b	109109124	frizzled-9b
NC_056614.1_7639351	Pro	B18	1.00e-05	0.0623	intronic	LOC109099272	109099272	guanine nucleotide-binding protein subunit beta-5b-like
NC_056614.1_7639367	Pro	B18	1.22e-05	0.0611	intronic	LOC109099272	109099272	guanine nucleotide-binding protein subunit beta-5b-like
NC_056614.1_7702428	Ile|Leu|Phe|Tyr	B18	1.74e-05|1.12e-05|2.69e-05|1.89e-05	5.90%|6.16%|5.64%|5.85%	intergenic	LOC122140432|LOC122140322	122140432|122140322	uncharacterized LOC122140432|piggyBac transposable element-derived protein 2-like
NC_056614.1_8406170	Cys	B18	1.75e-05	0.059	ncRNA_intronic	LOC109052939	109052939	zinc-alpha-2-glycoprotein-like
NC_056614.1_8975438	Ala	B18	2.43e-05	0.0571	intronic	LOC109109514	109109514	genetic suppressor element 1-like
NC_056614.1_949236	Cys	B18	3.36e-08	0.0957	ncRNA_intronic	LOC122140367	122140367	uncharacterized LOC122140367
NC_056615.1_12297075	Ile|Val	B19	1.99e-05|4.76e-06	5.82%|6.67%	intergenic	LOC109046486|gjb9b	109046486|109082527	uncharacterized protein LOC109046486|gap junction protein beta 9b
NC_056615.1_12337806	Cys	B19	3.31e-05	0.0552	intergenic	LOC109046486|gjb9b	109046486|109082527	uncharacterized protein LOC109046486|gap junction protein beta 9b
NC_056615.1_12337811	Cys	B19	2.65e-06	0.0701	intergenic	LOC109046486|gjb9b	109046486|109082527	uncharacterized protein LOC109046486|gap junction protein beta 9b
NC_056615.1_12547583	Ala	B19	3.50e-05	0.0549	intergenic	gja4|trnae-cuc	109084542|109046396	gap junction protein alpha 4|tRNA-Glu
NC_056615.1_13007669	Pro	B19	2.83e-05	0.0562	downstream	LOC122140817	122140817	uncharacterized LOC122140817
NC_056615.1_13195678	Val	B19	3.10e-05	0.0556	intronic	LOC109091985	109091985	collagen alpha-1(XVI) chain-like
NC_056615.1_13207723	Leu|Phe|Tyr	B19	3.16e-06|1.41e-05|6.07e-07	6.91%|6.03%|7.88%	intronic	LOC109091985	109091985	collagen alpha-1(XVI) chain-like
NC_056615.1_13207730	Ile|Leu|Tyr	B19	2.88e-05|6.45e-06|2.58e-06	5.61%|6.49%|7.03%	intronic	LOC109091985	109091985	collagen alpha-1(XVI) chain-like
NC_056615.1_13207754	Ile|Leu|Phe|Val|Tyr	B19	2.69e-05|3.93e-06|4.63e-06|2.95e-05|3.86e-06	5.65%|6.78%|6.69%|5.59%|6.79%	intronic	LOC109091985	109091985	collagen alpha-1(XVI) chain-like
NC_056615.1_13207757	Leu|Phe|Tyr	B19	7.51e-06|1.50e-05|5.34e-06	6.40%|5.99%|6.60%	intronic	LOC109091985	109091985	collagen alpha-1(XVI) chain-like
NC_056615.1_13207766	Leu|Phe|Tyr	B19	8.47e-06|1.24e-05|3.27e-06	6.33%|6.11%|6.89%	intronic	LOC109091985	109091985	collagen alpha-1(XVI) chain-like
NC_056615.1_13207772	Ile|Leu|Phe|Val|Tyr	B19	2.25e-05|9.93e-07|2.13e-06|2.19e-05|9.30e-07	5.75%|7.59%|7.14%|5.77%|7.63%	intronic	LOC109091985	109091985	collagen alpha-1(XVI) chain-like
NC_056615.1_13207773	Ile|Leu|Phe|Val|Tyr	B19	2.34e-05|1.93e-06|4.08e-06|2.50e-05|1.88e-06	5.73%|7.20%|6.76%|5.69%|7.22%	intronic	LOC109091985	109091985	collagen alpha-1(XVI) chain-like
NC_056615.1_13207788	Leu|Phe|Tyr	B19	1.66e-05|2.26e-05|2.48e-05	5.93%|5.75%|5.69%	intronic	LOC109091985	109091985	collagen alpha-1(XVI) chain-like
NC_056615.1_13207791	Leu|Phe|Tyr	B19	1.31e-05|1.84e-05|1.99e-05	6.07%|5.87%|5.82%	intronic	LOC109091985	109091985	collagen alpha-1(XVI) chain-like
NC_056615.1_13208359	Lys	B19	3.15e-05	0.0555	intronic	LOC109091985	109091985	collagen alpha-1(XVI) chain-like
NC_056615.1_13365223	Leu|Phe|Tyr|TAA	B19	6.68e-06|1.01e-05|2.48e-05|2.03e-05	6.47%|6.22%|5.69%|5.81%	intronic	adgrb2	109065887	adhesion G protein-coupled receptor B2
NC_056615.1_1631289	His	B19	2.69e-05	0.0565	intronic	LOC109111109	109111109	retinoic acid receptor beta-like
NC_056615.1_2077049	His	B19	1.03e-05	0.0621	intronic	LOC109063815	109063815	splicing factor 3A subunit 3
NC_056615.1_22065633	THEAA	B19	1.60e-05	0.0595	intronic	LOC122134596	122134596	ubiquitin-associated protein 2-like
NC_056615.1_2281494	Cys	B19	1.64e-06	0.073	upstream	LOC109112115	109112115	protein lin-28 homolog A-like
NC_056615.1_24740695	Thr	B19	2.09e-05	0.058	intergenic	LOC109084075|atp1a3a	109084075|109084072	POU domain, class 2, transcription factor 2|sodium/potassium-transporting ATPase subunit alpha-3a
NC_056615.1_25035804	Arg	B19	2.77e-05	0.0563	intronic	znf384a	109062351	zinc finger protein 384a
NC_056615.1_25748116	Thr	B19	3.42e-07	0.0822	intronic	LOC109058674	109058674	focal adhesion kinase 1-like
NC_056615.1_25880301	Pro	B19	3.36e-06	0.0687	intronic	klhl7	109092807	kelch-like protein 7
NC_056615.1_25918482	His	B19	2.81e-06	0.0698	intergenic	lrrc3b|LOC109093387	109093382|109093387	leucine-rich repeat-containing protein 3B|solute carrier family 45 member 4
NC_056615.1_25918483	His	B19	2.81e-06	0.0698	intergenic	lrrc3b|LOC109093387	109093382|109093387	leucine-rich repeat-containing protein 3B|solute carrier family 45 member 4
NC_056615.1_27078350	Gly	B19	2.39e-05	0.0572	intronic	fam126a	109055883	hyccin
NC_056615.1_27078353	Gly	B19	2.39e-05	0.0572	intronic	fam126a	109055883	hyccin
NC_056615.1_27158005	Pro	B19	8.31e-06	0.0634	ncRNA_intronic	LOC109046231	109046231	rap guanine nucleotide exchange factor 5-like
NC_056615.1_27174015	Ala|Pro|Sweet	B19	4.00e-07|6.82e-06|5.62e-06	8.13%|6.46%|6.57%	intergenic	LOC109046231|LOC122140856	109046231|122140856	rap guanine nucleotide exchange factor 5-like|uncharacterized LOC122140856
NC_056615.1_29487402	Pro	B19	1.97e-05	0.0583	ncRNA_intronic	LOC109070544	109070544	ectonucleotide pyrophosphatase/phosphodiesterase family member 2-like
NC_056615.1_30199727	Arg	B19	2.35e-05	0.0573	ncRNA_intronic	LOC109058809	109058809	ras/Rap GTPase-activating protein SynGAP-like
NC_056615.1_30664742	Pro	B19	7.70e-07	0.0774	intronic	LOC109057086|LOC109109590	109057086|109109590	sodium-dependent neutral amino acid transporter B(0)AT1-like|sodium-dependent neutral amino acid transporter B(0)AT1-like
NC_056615.1_30664756	Ala|Pro	B19	1.47e-05|1.01e-06	6.00%|7.58%	intronic	LOC109057086|LOC109109590	109057086|109109590	sodium-dependent neutral amino acid transporter B(0)AT1-like|sodium-dependent neutral amino acid transporter B(0)AT1-like
NC_056615.1_30741961	Pro	B19	2.39e-05	0.0572	intergenic	tert|LOC109111100	109111099|109111100	telomerase reverse transcriptase|A-kinase anchor protein 9-like
NC_056615.1_3401776	Glu|Leu|Umami|Bitter	B19	2.44e-05|3.53e-05|3.26e-05|2.21e-05	5.70%|5.49%|5.53%|5.76%	intergenic	LOC109071605|LOC109049423	109071605|109049423	endothelin-2-like|phosphatase and actin regulator 4A-like
NC_056615.1_3582376	Pro	B19	1.56e-05	0.0597	intergenic	oprd1a|LOC109100171	109102371|109100171	opioid receptor, delta 1a|terminal nucleotidyltransferase 5A-like
NC_056615.1_3821770	His	B19	2.62e-05	0.0566	intronic	LOC109107119	109107119	AT-rich interactive domain-containing protein 1A-like
NC_056615.1_4166129	Arg	B19	2.63e-05	0.0566	intronic	LOC109092045	109092045	protein 4.1-like
NC_056615.1_4616869	Val	B19	3.55e-05	0.0548	intergenic	LOC122140753|mc5ra	122140753|109084204	collagen triple helix repeat-containing protein 1-like|melanocortin receptor 5
NC_056615.1_5668537	Ala|Sweet	B19	1.17e-05|2.00e-05	6.14%|5.82%	ncRNA_exonic	LOC122140614	122140614	uncharacterized LOC122140614
NC_056615.1_6369173	Val|Thr|Tyr	B19	3.16e-05|7.49e-07|2.51e-05	5.55%|7.76%|5.69%	intronic	LOC109085447	109085447	atrial natriuretic peptide receptor 1-like
NC_056615.1_6582835	Bitter	B19	3.48e-05	0.0549	UTR5	LOC109112483	109112483	uncharacterized protein LOC109112483
NC_056615.1_6853972	Arg|Bitter	B19	3.49e-06|1.08e-05	6.85%|6.18%	intronic	LOC109053408|LOC109085447	109053408|109085447	partitioning defective 6 homolog gamma-like|atrial natriuretic peptide receptor 1-like
NC_056615.1_9011098	Bitter	B19	3.49e-05	0.0549	intergenic	LOC122140602|LOC109057595	122140602|109057595	importin subunit alpha-7-like|KH domain-containing, RNA-binding, signal transduction-associated protein 1-like
NC_056615.1_9079784	Cys	B19	2.79e-05	0.0562	intergenic	LOC122140602|LOC109057595	122140602|109057595	importin subunit alpha-7-like|KH domain-containing, RNA-binding, signal transduction-associated protein 1-like
NC_056616.1_10932676	Lys	B20	3.04e-06	0.0693	exonic	si:ch73-74h11.1	109044811	desmoglein-2
NC_056616.1_11374947	Thr	B20	1.19e-06	0.0749	intergenic	LOC109097614|aqp4	109097614|109113392	cadherin-2-like|aquaporin-4
NC_056616.1_13882912	Lys	B20	2.89e-05	0.056	intronic	LOC109112907	109112907	protein furry homolog-like
NC_056616.1_13952956	Lys	B20	2.12e-05	0.0579	intronic	LOC109112904	109112904	anaphase-promoting complex subunit 4-like
NC_056616.1_16052287	Lys	B20	2.06e-05	0.058	intergenic	tmem179aa|LOC122140948	109073573|122140948	transmembrane protein 179|uncharacterized LOC122140948
NC_056616.1_16052289	Lys	B20	6.73e-06	0.0646	intergenic	tmem179aa|LOC122140948	109073573|122140948	transmembrane protein 179|uncharacterized LOC122140948
NC_056616.1_16052290	Lys	B20	1.83e-05	0.0588	intergenic	tmem179aa|LOC122140948	109073573|122140948	transmembrane protein 179|uncharacterized LOC122140948
NC_056616.1_16052298	Lys	B20	1.60e-05	0.0595	intergenic	tmem179aa|LOC122140948	109073573|122140948	transmembrane protein 179|uncharacterized LOC122140948
NC_056616.1_1797895	Ala	B20	3.01e-05	0.0558	intronic	LOC109087732	109087732	gamma-aminobutyric acid receptor subunit rho-2-like
NC_056616.1_18512568	Ser	B20	2.07e-05	0.058	intronic	LOC109049616	109049616	syntaxin-binding protein 5-like
NC_056616.1_18922865	Lys	B20	2.10e-05	0.0579	intergenic	LOC122141066|LOC109113264	122141066|109113264	uncharacterized LOC122141066|protein LRATD1-like
NC_056616.1_18923259	Lys	B20	3.56e-05	0.0548	intergenic	LOC122141066|LOC109113264	122141066|109113264	uncharacterized LOC122141066|protein LRATD1-like
NC_056616.1_1951938	Gly	B20	2.48e-05	0.0569	ncRNA_exonic	trnas-cga	109112535	tRNA-Ser
NC_056616.1_22231307	Ala	B20	1.22e-05	0.0612	intergenic	slc24a4b|cpsf2	109108597|109113079	sodium/potassium/calcium exchanger 4|cleavage and polyadenylation specificity factor subunit 2
NC_056616.1_22602701	His	B20	5.15e-06	0.0662	intronic	cd109	109049316	CD109 antigen
NC_056616.1_22844667	Ala|Gly|Pro|Sweet	B20	2.64e-06|1.12e-05|2.30e-05|5.43e-06	7.02%|6.16%|5.74%|6.59%	intronic	ipo13b	109068254	importin-13
NC_056616.1_24742212	Thr	B20	1.23e-05	0.0611	intergenic	LOC109065793|fig4a	109065793|122141080	transcription factor GATA-4-like|polyphosphoinositide phosphatase
NC_056616.1_24862362	Pro	B20	8.29e-06	0.0634	intronic	wasf1	109097762	wiskott-Aldrich syndrome protein family member 1
NC_056616.1_24862365	Pro	B20	8.29e-06	0.0634	intronic	wasf1	109097762	wiskott-Aldrich syndrome protein family member 1
NC_056616.1_24862369	Pro|Sweet|TAA	B20	8.72e-06|1.08e-05|2.97e-05	6.31%|6.19%|5.59%	intronic	wasf1	109097762	wiskott-Aldrich syndrome protein family member 1
NC_056616.1_24862396	Gly|Pro	B20	3.26e-05|1.47e-05	5.53%|6.00%	intronic	wasf1	109097762	wiskott-Aldrich syndrome protein family member 1
NC_056616.1_24862398	Pro	B20	1.52e-05	0.0598	intronic	wasf1	109097762	wiskott-Aldrich syndrome protein family member 1
NC_056616.1_24862399	Gly|Pro	B20	3.48e-05|1.46e-05	5.49%|6.01%	intronic	wasf1	109097762	wiskott-Aldrich syndrome protein family member 1
NC_056616.1_24862406	Gly|Pro|Sweet	B20	8.06e-06|1.11e-05|1.33e-05	6.36%|6.17%|6.06%	intronic	wasf1	109097762	wiskott-Aldrich syndrome protein family member 1
NC_056616.1_24862407	Gly|Pro|Sweet	B20	8.06e-06|1.11e-05|1.33e-05	6.36%|6.17%|6.06%	intronic	wasf1	109097762	wiskott-Aldrich syndrome protein family member 1
NC_056616.1_25964416	Phe|Tyr	B20	3.39e-05|1.31e-05	5.51%|6.07%	exonic	LOC109089510	109089510	trace amine-associated receptor 4-like
NC_056616.1_26807049	Tyr	B20	2.77e-05	0.0563	intergenic	LOC122141029|LOC122141127	122141029|122141127	opsin-5-like|uncharacterized LOC122141127
NC_056616.1_4293225	Ala	B20	1.88e-05	0.0586	intronic	ak7a	109096214	adenylate kinase 7a
NC_056616.1_4298960	Lys	B20	3.42e-06	0.0686	exonic	galca	109113493	galactocerebrosidase
NC_056616.1_4633115	Gly	B20	3.34e-05	0.0552	intronic	LOC109113276	109113276	AT-rich interactive domain-containing protein 1B-like
NC_056616.1_6770299	Thr	B20	1.40e-05	0.0603	intronic	LOC109099227	109099227	ezrin
NC_056616.1_6778608	Thr	B20	2.37e-05	0.0572	intergenic	LOC109099227|rsph3	109099227|109099782	ezrin|radial spoke head protein 3 homolog
NC_056616.1_6778619	Thr	B20	2.37e-05	0.0572	intergenic	LOC109099227|rsph3	109099227|109099782	ezrin|radial spoke head protein 3 homolog
NC_056616.1_6778630	Thr	B20	2.37e-05	0.0572	intergenic	LOC109099227|rsph3	109099227|109099782	ezrin|radial spoke head protein 3 homolog
NC_056616.1_6780202	Thr	B20	2.20e-05	0.0577	downstream	rsph3	109099782	radial spoke head protein 3 homolog
NC_056616.1_6780210	Thr	B20	7.66e-06	0.0639	downstream	rsph3	109099782	radial spoke head protein 3 homolog
NC_056616.1_6781055	Thr	B20	2.38e-05	0.0572	UTR3	rsph3	109099782	radial spoke head protein 3 homolog
NC_056616.1_7104443	Thr	B20	3.28e-05	0.0553	intergenic	LOC109105242|kcnk5b	109105242|109098373	YLP motif-containing protein 1-like|potassium channel subfamily K member 5b
NC_056616.1_7435657	Lys	B20	2.18e-06	0.0713	UTR3	LOC109082575	109082575	zinc finger protein Xfin-like
NC_056616.1_7561307	Ala	B20	1.81e-05	0.0588	intergenic	LOC109113371|glrx5	109113371|122140920	B2 bradykinin receptor-like|glutaredoxin-related protein 5, mitochondrial
NC_056616.1_7581959	Sweet	B20	1.36e-05	0.0605	intergenic	LOC109113371|glrx5	109113371|122140920	B2 bradykinin receptor-like|glutaredoxin-related protein 5, mitochondrial
NC_056616.1_8167588	Lys	B20	1.84e-05	0.0587	intergenic	flrt2|LOC122141115	109077143|122141115	leucine-rich repeat transmembrane protein FLRT2|fibroin heavy chain-like
NC_056616.1_8500262	Thr	B20	3.39e-05	0.0551	intronic	LOC109052568	109052568	breast cancer metastasis-suppressor 1-like protein-A
NC_056616.1_8596349	Ala|Sweet	B20	3.10e-05|1.66e-05	5.56%|5.93%	intronic	LOC109053997	109053997	forkhead box protein N3-like
NC_056616.1_8924271	Pro	B20	1.42e-05	0.0602	intergenic	LOC109071907|LOC122141049	109071907|122141049	glycosaminoglycan xylosylkinase|uncharacterized protein LOC122141049
NC_056616.1_9365929	Thr	B20	3.06e-07	0.0828	intronic	suco	109101064	SUN domain-containing ossification factor
NC_056616.1_9419635	Thr	B20	2.54e-05	0.0568	intergenic	scrn2|mysm1	109057462|109057452	secernin-2|histone H2A deubiquitinase MYSM1
NC_056616.1_9457235	Arg|Bitter|THEAA	B20	4.78e-06|6.50e-06|6.20e-06	6.67%|6.49%|6.51%	intergenic	oma1|LOC122141099	122141139|122141099	metalloendopeptidase OMA1, mitochondrial|uncharacterized LOC122141099
NC_056616.1_9562732	Thr	B20	3.32e-05	0.0552	intergenic	oma1|LOC122141099	122141139|122141099	metalloendopeptidase OMA1, mitochondrial|uncharacterized LOC122141099
NC_056616.1_9571119	Asp	B20	2.65e-05	0.0566	intergenic	oma1|LOC122141099	122141139|122141099	metalloendopeptidase OMA1, mitochondrial|uncharacterized LOC122141099
NC_056616.1_9638737	His	B20	9.12e-06	0.0629	intergenic	LOC122141099|LOC109113418	122141099|109113418	uncharacterized LOC122141099|disabled homolog 1-like
NC_056616.1_9643505	THEAA	B20	3.49e-05	0.0549	intergenic	LOC122141099|LOC109113418	122141099|109113418	uncharacterized LOC122141099|disabled homolog 1-like
NC_056616.1_9702967	Ala|Gly|Pro|Sweet	B20	9.62e-07|2.48e-06|2.03e-05|1.71e-05	7.61%|7.05%|5.81%|5.92%	intergenic	LOC122141099|LOC109113418	122141099|109113418	uncharacterized LOC122141099|disabled homolog 1-like
NC_056616.1_9703408	Thr	B20	2.14e-06	0.0714	intergenic	LOC122141099|LOC109113418	122141099|109113418	uncharacterized LOC122141099|disabled homolog 1-like
NC_056617.1_10695450	Ala|Pro|Sweet	B21	2.29e-05|2.83e-05|9.92e-06	5.74%|5.62%|6.24%	intergenic	LOC109045516|LOC109045698	109045516|109045698	ankycorbin-like|fibroblast growth factor 10
NC_056617.1_10695461	Ala|Pro|Sweet	B21	2.29e-05|2.83e-05|9.92e-06	5.74%|5.62%|6.24%	intergenic	LOC109045516|LOC109045698	109045516|109045698	ankycorbin-like|fibroblast growth factor 10
NC_056617.1_10695480	Ala	B21	1.84e-05	0.0587	intergenic	LOC109045516|LOC109045698	109045516|109045698	ankycorbin-like|fibroblast growth factor 10
NC_056617.1_10695557	Gly|Pro|Sweet	B21	2.80e-05|1.63e-05|2.94e-05	5.62%|5.94%|5.59%	intergenic	LOC109045516|LOC109045698	109045516|109045698	ankycorbin-like|fibroblast growth factor 10
NC_056617.1_10695606	Pro	B21	2.17e-05	0.0577	intergenic	LOC109045516|LOC109045698	109045516|109045698	ankycorbin-like|fibroblast growth factor 10
NC_056617.1_12067319	Ala	B21	1.57e-06	0.0732	intergenic	LOC109110873|LOC109060242	109110873|109060242	uncharacterized protein LOC109110873|A disintegrin and metalloproteinase with thrombospondin motifs 2-like
NC_056617.1_12067322	Ala	B21	1.57e-06	0.0732	intergenic	LOC109110873|LOC109060242	109110873|109060242	uncharacterized protein LOC109110873|A disintegrin and metalloproteinase with thrombospondin motifs 2-like
NC_056617.1_14118799	THEAA	B21	3.38e-05	0.0551	ncRNA_exonic	LOC122141295	122141295	uncharacterized LOC122141295
NC_056617.1_15030447	Thr	B21	2.08e-05	0.058	intronic	LOC109045473	109045473	rab proteins geranylgeranyltransferase component A 2-like
NC_056617.1_15030454	Thr	B21	2.08e-05	0.058	intronic	LOC109045473	109045473	rab proteins geranylgeranyltransferase component A 2-like
NC_056617.1_16633882	Lys	B21	1.28e-05	0.0609	ncRNA_intronic	LOC122141302	122141302	protein phosphatase 1 regulatory subunit pprA-like
NC_056617.1_17398509	Met	B21	5.95e-06	0.0654	intergenic	fgf1b|LOC122141195	109111438|122141195	fibroblast growth factor 1b|protein sprouty homolog 4-like
NC_056617.1_17398511	Met	B21	1.82e-05	0.0588	intergenic	fgf1b|LOC122141195	109111438|122141195	fibroblast growth factor 1b|protein sprouty homolog 4-like
NC_056617.1_17398515	Met	B21	6.42e-06	0.0649	intergenic	fgf1b|LOC122141195	109111438|122141195	fibroblast growth factor 1b|protein sprouty homolog 4-like
NC_056617.1_1907787	Pro	B21	3.54e-05	0.0548	intronic	scarb2c	109059764	lysosome membrane protein 2c
NC_056617.1_1907818	Pro	B21	2.52e-05	0.0569	intronic	scarb2c	109059764	lysosome membrane protein 2c
NC_056617.1_19369197	Ala|Sweet	B21	5.13e-06|1.77e-05	6.62%|5.89%	intronic	LOC109088307	109088307	serine/threonine-protein kinase 10-like
NC_056617.1_20587138	Asp	B21	3.39e-05	0.0551	intergenic	LOC109087229|LOC122141243	109087229|122141243	protein transport protein Sec24A-like|uncharacterized LOC122141243
NC_056617.1_2115753	Ala|Pro|Sweet	B21	1.93e-05|1.44e-05|2.20e-05	5.84%|6.02%|5.77%	intronic	LOC109057078	109057078	transcription factor 4
NC_056617.1_2115763	Pro|Sweet	B21	2.28e-05|2.71e-05	5.74%|5.64%	intronic	LOC109057078	109057078	transcription factor 4
NC_056617.1_4216509	Lys	B21	4.93e-06	0.0665	ncRNA_intronic	LOC122141203	122141203	uncharacterized LOC122141203
NC_056617.1_4402646	His	B21	2.54e-05	0.0568	intronic	LOC109055944	109055944	nuclear factor 7, ovary-like
NC_056617.1_6122823	Gly|Sweet	B21	2.63e-05|2.73e-05	5.66%|5.64%	intronic	LOC109045559	109045559	probable E3 ubiquitin-protein ligase HERC1
NC_056617.1_682938	Ile|Val	B21	3.60e-05|2.47e-05	5.47%|5.70%	intergenic	LOC109058336|LOC109062380	109058336|109062380	uncharacterized protein YBL113C-like|tumor necrosis factor receptor superfamily member 14-like
NC_056617.1_8534592	Lys	B21	8.42e-06	0.0633	exonic	LOC109053955	109053955	macrophage mannose receptor 1-like
NC_056617.1_8534597	Lys	B21	5.20e-06	0.0662	exonic	LOC109053955	109053955	macrophage mannose receptor 1-like
NC_056617.1_8534624	Lys	B21	1.30e-05	0.0608	intronic	LOC109053955	109053955	macrophage mannose receptor 1-like
NC_056617.1_8534628	Lys	B21	3.74e-06	0.0681	intronic	LOC109053955	109053955	macrophage mannose receptor 1-like
NC_056617.1_8534630	Lys	B21	3.74e-06	0.0681	intronic	LOC109053955	109053955	macrophage mannose receptor 1-like
NC_056617.1_8534649	Lys	B21	1.38e-05	0.0604	intronic	LOC109053955	109053955	macrophage mannose receptor 1-like
NC_056617.1_8778106	Arg	B21	1.81e-05	0.0588	intergenic	LOC109081454|LOC109046052	109081454|109046052	beta-1,3-galactosyl-O-glycosyl-glycoprotein beta-1,6-N-acetylglucosaminyltransferase 4-like|beta-1,3-galactosyl-O-glycosyl-glycoprotein beta-1,6-N-acetylglucosaminyltransferase 4
NC_056618.1_10293254	Ala	B22	9.45e-07	0.0762	ncRNA_intronic	LOC122141371	122141371	uncharacterized LOC122141371
NC_056618.1_10408939	Ala|Pro|Sweet	B22	5.93e-06|1.19e-06|2.26e-05	6.54%|7.48%|5.75%	intergenic	LOC109107503|LOC122141593	109107503|122141593	uncharacterized LOC109107503|zinc finger protein 239-like
NC_056618.1_13307705	Asp|Glu|Ser|Umami	B22	9.78e-06|1.86e-05|2.36e-05|1.30e-05	6.24%|5.86%|5.72%|6.08%	intronic	LOC122141383	122141383	NLR family CARD domain-containing protein 3-like
NC_056618.1_13423971	Ala	B22	3.59e-05	0.0547	intergenic	LOC122141383|LOC109055738	122141383|109055738	NLR family CARD domain-containing protein 3-like|ribonuclease inhibitor-like
NC_056618.1_14160373	Sweet	B22	5.52e-06	0.0658	intronic	impact	109047702	protein IMPACT
NC_056618.1_1425285	Thr	B22	2.74e-06	0.0699	ncRNA_intronic	LOC109062242	109062242	deoxyribonuclease gamma-like
NC_056618.1_14755325	Ala|Sweet	B22	4.80e-08|7.89e-06	9.36%|6.37%	intergenic	LOC109105378|LOC109079690	109105378|109079690	major histocompatibility complex class I-related gene protein-like|lysine-specific demethylase 4B-like
NC_056618.1_14755329	Ala	B22	7.15e-06	0.0643	intergenic	LOC109105378|LOC109079690	109105378|109079690	major histocompatibility complex class I-related gene protein-like|lysine-specific demethylase 4B-like
NC_056618.1_16195246	Met	B22	1.90e-05	0.0585	intergenic	zgc:194627|LOC109061012	122141510|109061012	uncharacterized protein zgc:194627|programmed cell death 1 ligand 1-like
NC_056618.1_19604704	Thr	B22	1.14e-05	0.0615	intronic	LOC109082837|adarb1a	109082837|109066815	glutamic acid-rich protein-like|double-stranded RNA-specific editase 1a
NC_056618.1_19657958	Thr	B22	3.12e-05	0.0556	intronic	LOC109046559|LOC109082837	109046559|109082837	CCR4-NOT transcription complex subunit 9|glutamic acid-rich protein-like
NC_056618.1_20132453	Ala	B22	2.04e-06	0.0717	ncRNA_exonic	LOC122141368	122141368	uncharacterized LOC122141368
NC_056618.1_20336219	Pro	B22	2.29e-05	0.0574	ncRNA_intronic	LOC109051285	109051285	contactin-associated protein-like 5
NC_056618.1_20446613	Sweet	B22	3.21e-05	0.0554	intergenic	LOC122141781|LOC109096674	122141781|109096674	uncharacterized LOC122141781|protein S100-B-like
NC_056618.1_2145814	Lys	B22	1.78e-05	0.0589	ncRNA_intronic	LOC109062242	109062242	deoxyribonuclease gamma-like
NC_056618.1_21843214	Cys	B22	1.04e-05	0.0621	intronic	LOC109046953	109046953	ankyrin repeat and MYND domain-containing protein 1
NC_056618.1_21843220	Cys	B22	6.36e-06	0.065	intronic	LOC109046953	109046953	ankyrin repeat and MYND domain-containing protein 1
NC_056618.1_21843237	Cys	B22	1.98e-06	0.0719	intronic	LOC109046953	109046953	ankyrin repeat and MYND domain-containing protein 1
NC_056618.1_21843239	Cys	B22	2.57e-06	0.0703	intronic	LOC109046953	109046953	ankyrin repeat and MYND domain-containing protein 1
NC_056618.1_21843242	Cys	B22	1.98e-06	0.0719	intronic	LOC109046953	109046953	ankyrin repeat and MYND domain-containing protein 1
NC_056618.1_23256440	Gly|Cys	B22	1.78e-06|1.92e-06	7.25%|7.20%	intronic	LOC109071587	109071587	protein strawberry notch homolog 2-like
NC_056618.1_23256441	Gly|Cys	B22	1.78e-06|1.92e-06	7.25%|7.20%	intronic	LOC109071587	109071587	protein strawberry notch homolog 2-like
NC_056618.1_23256445	Gly|Cys	B22	7.16e-07|2.35e-06	7.78%|7.09%	intronic	LOC109071587	109071587	protein strawberry notch homolog 2-like
NC_056618.1_23256450	Gly|Pro|Cys|Sweet	B22	7.57e-08|8.35e-06|1.06e-05|8.01e-06	9.10%|6.34%|6.20%|6.36%	intronic	LOC109071587	109071587	protein strawberry notch homolog 2-like
NC_056618.1_23256456	Gly|Pro|Cys|Sweet	B22	5.71e-08|5.61e-06|9.60e-06|9.16e-06	9.26%|6.57%|6.26%|6.28%	intronic	LOC109071587	109071587	protein strawberry notch homolog 2-like
NC_056618.1_23256458	Gly|Pro|Cys|Sweet	B22	5.71e-08|5.61e-06|9.60e-06|9.16e-06	9.26%|6.57%|6.26%|6.28%	intronic	LOC109071587	109071587	protein strawberry notch homolog 2-like
NC_056618.1_23256462	Gly|Pro|Cys|Sweet	B22	1.34e-07|8.85e-06|1.77e-05|1.13e-05	8.77%|6.30%|5.89%|6.16%	intronic	LOC109071587	109071587	protein strawberry notch homolog 2-like
NC_056618.1_23256470	Ser|Gly|Pro|Cys|Sweet	B22	3.02e-05|7.86e-08|6.06e-06|1.28e-05|4.87e-06	5.58%|9.07%|6.53%|6.09%|6.66%	intronic	LOC109071587	109071587	protein strawberry notch homolog 2-like
NC_056618.1_23267340	Tyr|Cys|TAA	B22	3.56e-05|1.51e-06|3.43e-05	5.48%|7.35%|5.50%	intronic	LOC109071587	109071587	protein strawberry notch homolog 2-like
NC_056618.1_23946924	Ile|Val	B22	1.98e-06|1.93e-05	7.19%|5.84%	intronic	polrmt	109099096	DNA-directed RNA polymerase, mitochondrial
NC_056618.1_23972960	Gly|Pro|Sweet	B22	4.31e-06|5.42e-06|1.85e-05	6.73%|6.59%|5.87%	intronic	polrmt	109099096	DNA-directed RNA polymerase, mitochondrial
NC_056618.1_24193832	Thr	B22	2.76e-05	0.0563	intergenic	LOC109065992|LOC109064666	109065992|109064666	chymotrypsin-C-like|duodenase-1-like
NC_056618.1_24255551	Thr	B22	2.75e-05	0.0563	intronic	LOC109059707	109059707	granzyme-like protein 1
NC_056618.1_24487248	His	B22	2.43e-05	0.057	exonic	celf5a	109096880	CUGBP Elav-like family member 5a
NC_056618.1_24534301	Pro	B22	2.20e-05	0.0576	intronic	celf5a	109096880	CUGBP Elav-like family member 5a
NC_056618.1_25108653	Arg	B22	5.97e-06	0.0654	intronic	ell	109047348	RNA polymerase II elongation factor ELL
NC_056618.1_25140701	Thr	B22	3.17e-05	0.0555	intronic	fkbp8	109047347	peptidyl-prolyl cis-trans isomerase FKBP8
NC_056618.1_25265103	Gly	B22	1.53e-05	0.0598	intronic	tmem59l	109110891	transmembrane protein 59-like
NC_056618.1_25320235	Thr	B22	2.45e-05	0.057	intronic	cpamd8	109111150	C3 and PZP-like alpha-2-macroglobulin domain-containing protein 8
NC_056618.1_25351205	Ser	B22	2.70e-05	0.0564	intronic	shc2	109096032	SHC-transforming protein 2
NC_056618.1_25481688	His	B22	1.11e-05	0.0617	intronic	tle2a	109102486	transducin-like enhancer protein 2a
NC_056618.1_25567367	Asp|Umami	B22	1.75e-05|3.01e-05	5.90%|5.58%	downstream	tle5	109110244	TLE family member 5
NC_056618.1_25567373	Asp	B22	3.27e-05	0.0553	downstream	tle5	109110244	TLE family member 5
NC_056618.1_25600693	Pro	B22	1.94e-05	0.0584	UTR3	LOC109110238	109110238	guanine nucleotide-binding protein subunit alpha-11-like
NC_056618.1_25835580	Asp|Glu|Umami	B22	2.66e-05|2.72e-05|2.49e-05	5.65%|5.64%|5.69%	intronic	camsap2a	109110651	calmodulin-regulated spectrin-associated protein 2a
NC_056618.1_25877646	Met	B22	2.60e-05	0.0567	exonic	LOC109072941	109072941	adhesion G-protein coupled receptor D2
NC_056618.1_26046074	Bitter	B22	3.42e-05	0.055	intergenic	LOC122141478|LOC122141562	122141478|122141562	uncharacterized LOC122141478|uncharacterized LOC122141562
NC_056618.1_27517417	Ala|Sweet	B22	1.08e-05|2.77e-05	6.19%|5.63%	intronic	LOC109106264	109106264	complement C3-like
NC_056618.1_27517418	Ala|Sweet	B22	6.21e-06|2.21e-05	6.51%|5.76%	intronic	LOC109106264	109106264	complement C3-like
NC_056618.1_27665849	Ala	B22	1.25e-05	0.061	downstream	LOC109081033	109081033	beta-1,3-galactosyltransferase 1-like
NC_056618.1_28474859	Cys	B22	2.79e-05	0.0562	intronic	LOC109095006	109095006	CD276 antigen homolog
NC_056618.1_28931875	Thr	B22	2.78e-05	0.0563	intergenic	LOC109083659|LOC122141689	109083659|122141689	uncharacterized LOC109083659|uncharacterized LOC122141689
NC_056618.1_29314536	Thr	B22	2.73e-05	0.0564	UTR3	LOC109063141	109063141	85/88 kDa calcium-independent phospholipase A2-like
NC_056618.1_29420003	Pro	B22	1.52e-05	0.0598	intergenic	LOC109067892|LOC109047386	109067892|109047386	adenylate cyclase, terminal-differentiation specific-like|alpha-2A adrenergic receptor-like
NC_056618.1_29420006	Pro	B22	2.99e-05	0.0558	intergenic	LOC109067892|LOC109047386	109067892|109047386	adenylate cyclase, terminal-differentiation specific-like|alpha-2A adrenergic receptor-like
NC_056618.1_29420015	Pro	B22	3.58e-05	0.0548	intergenic	LOC109067892|LOC109047386	109067892|109047386	adenylate cyclase, terminal-differentiation specific-like|alpha-2A adrenergic receptor-like
NC_056618.1_29420018	Pro	B22	3.58e-05	0.0548	intergenic	LOC109067892|LOC109047386	109067892|109047386	adenylate cyclase, terminal-differentiation specific-like|alpha-2A adrenergic receptor-like
NC_056618.1_29420021	Pro	B22	1.91e-05	0.0585	intergenic	LOC109067892|LOC109047386	109067892|109047386	adenylate cyclase, terminal-differentiation specific-like|alpha-2A adrenergic receptor-like
NC_056618.1_29420023	Pro	B22	1.91e-05	0.0585	intergenic	LOC109067892|LOC109047386	109067892|109047386	adenylate cyclase, terminal-differentiation specific-like|alpha-2A adrenergic receptor-like
NC_056618.1_29420027	Pro	B22	1.91e-05	0.0585	intergenic	LOC109067892|LOC109047386	109067892|109047386	adenylate cyclase, terminal-differentiation specific-like|alpha-2A adrenergic receptor-like
NC_056618.1_29420030	Pro	B22	2.49e-05	0.0569	intergenic	LOC109067892|LOC109047386	109067892|109047386	adenylate cyclase, terminal-differentiation specific-like|alpha-2A adrenergic receptor-like
NC_056618.1_29420033	Pro	B22	2.49e-05	0.0569	intergenic	LOC109067892|LOC109047386	109067892|109047386	adenylate cyclase, terminal-differentiation specific-like|alpha-2A adrenergic receptor-like
NC_056618.1_29420036	Pro	B22	3.26e-05	0.0553	intergenic	LOC109067892|LOC109047386	109067892|109047386	adenylate cyclase, terminal-differentiation specific-like|alpha-2A adrenergic receptor-like
NC_056618.1_29420039	Pro	B22	3.26e-05	0.0553	intergenic	LOC109067892|LOC109047386	109067892|109047386	adenylate cyclase, terminal-differentiation specific-like|alpha-2A adrenergic receptor-like
NC_056618.1_29607460	THEAA	B22	6.41e-06	0.0649	intronic	LOC109047613	109047613	structural maintenance of chromosomes protein 3-like
NC_056618.1_29720753	Lys	B22	2.22e-05	0.0576	intronic	LOC109089835	109089835	NACHT, LRR and PYD domains-containing protein 1 allele 2-like
NC_056618.1_29771605	Thr	B22	2.76e-05	0.0563	intronic	LOC109047384	109047384	gamma-adducin-like
NC_056618.1_30067827	Ala	B22	1.35e-05	0.0605	intergenic	LOC122141731|LOC109108693	122141731|109108693	uncharacterized LOC122141731|uncharacterized protein LOC109108693
NC_056618.1_30400282	Thr	B22	2.98e-05	0.0559	intronic	LOC109064648	109064648	protein SEC13 homolog
NC_056618.1_3080268	Ile|Val|Bitter	B22	2.58e-05|1.20e-05|2.79e-05	5.67%|6.13%|5.62%	intronic	LOC109049621	109049621	septin-4-like
NC_056618.1_30847674	Cys	B22	1.61e-05	0.0595	intronic	dock3	109057487	dedicator of cytokinesis protein 3
NC_056618.1_30847696	Cys	B22	2.11e-05	0.0579	intronic	dock3	109057487	dedicator of cytokinesis protein 3
NC_056618.1_30847717	Cys	B22	2.11e-05	0.0579	intronic	dock3	109057487	dedicator of cytokinesis protein 3
NC_056618.1_30847848	Cys	B22	1.62e-05	0.0595	intronic	dock3	109057487	dedicator of cytokinesis protein 3
NC_056618.1_30873337	Pro	B22	1.40e-05	0.0603	intronic	dock3	109057487	dedicator of cytokinesis protein 3
NC_056618.1_30938111	Met	B22	4.53e-07	0.0805	intronic	dock3	109057487	dedicator of cytokinesis protein 3
NC_056618.1_31213006	Cys	B22	1.54e-05	0.0598	downstream	LOC122141595	122141595	uncharacterized LOC122141595
NC_056618.1_32028381	Val	B22	3.14e-05	0.0555	intronic	LOC109091386	109091386	E3 ubiquitin-protein ligase RNF123-like
NC_056618.1_33938670	Ile	B22	3.14e-05	0.0555	intergenic	LOC109047425|hykk.2	109047425|109073910	ephrin type-B receptor 3-like|hydroxylysine kinase
NC_056618.1_34415443	Arg	B22	1.67e-05	0.0593	upstream	LOC122141765	122141765	uncharacterized LOC122141765
NC_056618.1_3511550	THEAA	B22	3.21e-05	0.0554	intronic	LOC122141456	122141456	SLAM family member 5-like
NC_056618.1_4436747	Met	B22	2.15e-06	0.0714	UTR5	LOC109087587	109087587	uncharacterized protein LOC109087587
NC_056618.1_7377727	Ala|Pro	B22	6.04e-07|2.04e-05	7.88%|5.81%	intergenic	LOC122141466|LOC122141468	122141466|122141468	CD48 antigen-like|glutamine-rich protein 2-like
NC_056618.1_9226123	Cys	B22	1.07e-05	0.0619	UTR5	LOC109052499	109052499	protein NLRC5-like
NC_056618.1_9334856	Cys	B22	4.99e-06	0.0664	intergenic	LOC109110769|LOC109052494	109110769|109052494	uncharacterized LOC109110769|uncharacterized LOC109052494
NC_056618.1_9336869	Cys	B22	5.95e-06	0.0654	intergenic	LOC109110769|LOC109052494	109110769|109052494	uncharacterized LOC109110769|uncharacterized LOC109052494
NC_056618.1_9337045	Cys	B22	9.63e-06	0.0625	intergenic	LOC109110769|LOC109052494	109110769|109052494	uncharacterized LOC109110769|uncharacterized LOC109052494
NC_056619.1_10118857	Ser	B23	1.83e-05	0.0587	ncRNA_intronic	LOC109063094	109063094	nociceptin receptor-like
NC_056619.1_12029547	Asp|Umami	B23	1.84e-05|2.65e-05	5.87%|5.65%	intronic	nfascb	109112041	neurofascin
NC_056619.1_12029548	Asp|Umami	B23	1.84e-05|2.65e-05	5.87%|5.65%	intronic	nfascb	109112041	neurofascin
NC_056619.1_1567105	Thr	B23	2.99e-05	0.0558	intergenic	l1camb|irf10	109056857|109056879	neural cell adhesion molecule L1.1|interferon regulatory factor 10
NC_056619.1_18716494	Gly	B23	2.18e-05	0.0577	intergenic	LOC109056127|LOC109056128	109056127|109056128	T-box transcription factor TBX18-like|interleukin-1 receptor-associated kinase 1-binding protein 1 homolog
NC_056619.1_18716498	Gly	B23	2.08e-05	0.058	intergenic	LOC109056127|LOC109056128	109056127|109056128	T-box transcription factor TBX18-like|interleukin-1 receptor-associated kinase 1-binding protein 1 homolog
NC_056619.1_18716523	Gly	B23	3.26e-05	0.0553	intergenic	LOC109056127|LOC109056128	109056127|109056128	T-box transcription factor TBX18-like|interleukin-1 receptor-associated kinase 1-binding protein 1 homolog
NC_056619.1_20823768	Asp	B23	2.54e-05	0.0568	intergenic	LOC122134588|LOC122142005	122134588|122142005	sodium/bile acid cotransporter 7-like|uncharacterized LOC122142005
NC_056619.1_20826111	Arg	B23	3.23e-05	0.0554	intergenic	LOC122134588|LOC122142005	122134588|122142005	sodium/bile acid cotransporter 7-like|uncharacterized LOC122142005
NC_056619.1_21197215	Lys|TAA|THEAA	B23	1.54e-05|1.11e-05|1.58e-05	5.98%|6.17%|5.96%	intronic	LOC109086693	109086693	beta-catenin-like protein 1
NC_056619.1_23695366	Gly	B23	3.15e-05	0.0555	intronic	reps2	109048360	ralBP1-associated Eps domain-containing protein 2
NC_056619.1_23695390	Gly	B23	2.21e-05	0.0576	intronic	reps2	109048360	ralBP1-associated Eps domain-containing protein 2
NC_056619.1_23695396	Gly|Pro|Sweet	B23	1.34e-05|2.40e-05|2.16e-05	6.06%|5.71%|5.78%	intronic	reps2	109048360	ralBP1-associated Eps domain-containing protein 2
NC_056619.1_23695398	Gly|Pro|Sweet	B23	1.34e-05|2.40e-05|2.16e-05	6.06%|5.71%|5.78%	intronic	reps2	109048360	ralBP1-associated Eps domain-containing protein 2
NC_056619.1_23695400	Gly|Pro|Sweet	B23	1.55e-05|2.73e-05|2.18e-05	5.97%|5.64%|5.77%	intronic	reps2	109048360	ralBP1-associated Eps domain-containing protein 2
NC_056619.1_23695402	Gly|Pro|Sweet	B23	1.55e-05|2.73e-05|2.18e-05	5.97%|5.64%|5.77%	intronic	reps2	109048360	ralBP1-associated Eps domain-containing protein 2
NC_056619.1_23695403	Gly|Pro|Sweet	B23	1.36e-05|2.69e-05|1.81e-05	6.05%|5.65%|5.88%	intronic	reps2	109048360	ralBP1-associated Eps domain-containing protein 2
NC_056619.1_23695406	Gly|Pro|Sweet	B23	5.83e-06|1.34e-05|8.18e-06	6.55%|6.06%|6.35%	intronic	reps2	109048360	ralBP1-associated Eps domain-containing protein 2
NC_056619.1_23695408	Gly|Pro|Sweet	B23	1.04e-05|1.91e-05|1.26e-05	6.21%|5.85%|6.10%	intronic	reps2	109048360	ralBP1-associated Eps domain-containing protein 2
NC_056619.1_23695584	Ala|Gly|Pro|Sweet	B23	5.74e-06|7.71e-07|1.16e-05|5.26e-06	6.56%|7.74%|6.14%|6.61%	intronic	reps2	109048360	ralBP1-associated Eps domain-containing protein 2
NC_056619.1_25385813	Met	B23	3.54e-05	0.0548	intronic	LOC109061129	109061129	AP-1 complex subunit sigma-2
NC_056619.1_25497792	Arg	B23	3.39e-05	0.0551	intronic	LOC109061200|LOC109064851	109061200|109064851	E3 ubiquitin-protein ligase TRIM39-like
NC_056619.1_26058638	Cys	B23	6.22e-07	0.0787	ncRNA_intronic	LOC122141859	122141859	uncharacterized LOC122141859
NC_056619.1_26108608	Phe	B23	1.75e-05	0.059	intergenic	LOC109062158|vdra	109062158|109066506	synapse-associated protein 1-like|vitamin D3 receptor A
NC_056619.1_26554147	Met	B23	8.38e-06	0.0634	downstream	LOC122141952	122141952	uncharacterized protein LOC122141952
NC_056619.1_3039192	Cys	B23	2.05e-05	0.0581	intergenic	zgc:113278|LOC109072055	109073850|109072055	translocating chain-associated membrane protein 1-like 1-like|EMILIN-3
NC_056619.1_4504001	Arg	B23	1.28e-05	0.0609	intronic	LOC109065378	109065378	T-complex protein 1 subunit alpha
NC_056619.1_5681144	Ala|Pro	B23	3.20e-05|3.47e-06	5.54%|6.86%	intergenic	LOC109085943|LOC109085985	109085943|109085985	cadherin-like protein 26|B-cadherin-like
NC_056619.1_7757824	Pro	B23	8.73e-06	0.0631	intronic	zbtb46	109093232	zinc finger and BTB domain-containing protein 46
NC_056619.1_7757826	Pro	B23	8.73e-06	0.0631	intronic	zbtb46	109093232	zinc finger and BTB domain-containing protein 46
NC_056619.1_7757827	Pro	B23	8.73e-06	0.0631	intronic	zbtb46	109093232	zinc finger and BTB domain-containing protein 46
NC_056619.1_7757850	Pro|Cys	B23	8.96e-06|2.17e-05	6.30%|5.77%	intronic	zbtb46	109093232	zinc finger and BTB domain-containing protein 46
NC_056619.1_8793879	Ile|Leu|Phe|Val|Bitter|THEAA	B23	2.13e-06|8.91e-06|2.43e-05|1.34e-06|1.44e-06|9.61e-06	7.14%|6.30%|5.71%|7.42%|7.37%|6.25%	intronic	LOC109076872	109076872	contactin-4-like
NC_056619.1_8966256	Ala|Sweet	B23	2.03e-05|8.30e-06	5.81%|6.34%	intronic	LOC109048242	109048242	neural cell adhesion molecule L1-like protein
NC_056620.1_10158401	Met	B24	1.57e-05	0.0596	intronic	kcnb2b	109050218	potassium voltage-gated channel subfamily B member 2
NC_056620.1_12386895	Sweet	B24	1.42e-05	0.0602	intronic	tpk1	109054088	thiamin pyrophosphokinase 1
NC_056620.1_12386903	Sweet	B24	2.55e-05	0.0568	intronic	tpk1	109054088	thiamin pyrophosphokinase 1
NC_056620.1_1412625	Pro	B24	2.37e-05	0.0572	intronic	LOC109069735	109069735	piezo-type mechanosensitive ion channel component 2-like
NC_056620.1_14552781	Ile	B24	2.13e-05	0.0578	intronic	ctnnd2a	109049907	catenin delta-2
NC_056620.1_14552783	Ile	B24	2.13e-05	0.0578	intronic	ctnnd2a	109049907	catenin delta-2
NC_056620.1_16167935	Lys|THEAA	B24	2.35e-05|1.94e-05	5.73%|5.84%	exonic	mynn	109067811	myoneurin
NC_056620.1_17006628	Met	B24	2.10e-05	0.0579	upstream	LOC122142239	122142239	uncharacterized LOC122142239
NC_056620.1_17345283	Ala	B24	3.12e-05	0.0556	intronic	LOC109050313	109050313	rho GTPase-activating protein 29-like
NC_056620.1_17622050	Ile|Val	B24	1.23e-06|3.75e-06	7.47%|6.81%	intergenic	rnpc3|LOC122142277	109092222|122142277	RNA-binding region-containing protein 3|uncharacterized LOC122142277
NC_056620.1_17622083	Ile|Val	B24	1.98e-06|3.81e-06	7.19%|6.80%	intergenic	rnpc3|LOC122142277	109092222|122142277	RNA-binding region-containing protein 3|uncharacterized LOC122142277
NC_056620.1_1950229	Met	B24	3.38e-05	0.0551	intronic	LOC109070279	109070279	partitioning defective 3 homolog
NC_056620.1_19958537	Arg	B24	3.50e-05	0.0549	exonic	st18	109054101	suppression of tumorigenicity 18 protein
NC_056620.1_20898531	Lys	B24	2.45e-05	0.057	intronic	rhot2	109087541	mitochondrial Rho GTPase 2
NC_056620.1_20898560	Lys	B24	1.75e-05	0.059	intronic	rhot2	109087541	mitochondrial Rho GTPase 2
NC_056620.1_2116730	Gly	B24	3.30e-05	0.0552	intronic	LOC109070279	109070279	partitioning defective 3 homolog
NC_056620.1_22574091	Ala	B24	2.21e-05	0.0576	intronic	LOC109090101	109090101	NACHT, LRR and PYD domains-containing protein 12-like
NC_056620.1_23329268	Gly|Pro|Cys|Sweet	B24	1.67e-06|8.73e-07|9.05e-06|1.36e-05	7.29%|7.67%|6.29%|6.05%	ncRNA_intronic	LOC109048467	109048467	sodium channel protein type 2 subunit alpha-like
NC_056620.1_23998336	Thr	B24	1.75e-05	0.059	downstream	LOC122142313	122142313	leucine-rich repeat-containing protein 30-like
NC_056620.1_24230159	Thr	B24	2.53e-05	0.0568	intergenic	LOC109057436|LOC109057437	109057436|109057437	band 4.1-like protein 3|zinc finger and BTB domain-containing protein 14-like
NC_056620.1_4035240	Lys	B24	1.57e-05	0.0597	intergenic	agtr1b|LOC122142305	109051050|122142305	type-1 angiotensin II receptor A|uncharacterized LOC122142305
NC_056620.1_4457371	Lys	B24	6.88e-06	0.0645	intergenic	LOC109099667|LOC109059178	109099667|109059178	procollagen-lysine,2-oxoglutarate 5-dioxygenase 2|divergent protein kinase domain 2A
NC_056620.1_5092827	Lys	B24	2.45e-05	0.057	intronic	pcolce2b	109075904	procollagen C-endopeptidase enhancer 2b
NC_056620.1_5678762	Lys|THEAA	B24	1.48e-05|9.41e-06	6.00%|6.27%	intronic	LOC109049688	109049688	dipeptidyl aminopeptidase-like protein 6
NC_056620.1_7698596	Cys	B24	1.38e-05	0.0604	ncRNA_intronic	LOC122142209	122142209	uncharacterized LOC122142209
NC_056620.1_9027814	Pro	B24	2.01e-05	0.0582	intronic	pou6f2	109049506	POU domain, class 6, transcription factor 2
NC_056621.1_12450689	Ala|Gly|Pro|Sweet	B25	1.14e-08|3.44e-05|1.36e-07|5.13e-07	10.19%|5.50%|8.76%|7.98%	intronic	LOC109050921	109050921	POC1 centriolar protein homolog B
NC_056621.1_1686501	Ala|Gly|Pro|Sweet|TAA	B25	2.50e-06|2.14e-08|2.99e-08|5.90e-09|1.77e-05	7.05%|9.83%|9.64%|10.57%|5.89%	intronic	myo9ab	109084768	unconventional myosin-IXAb
NC_056621.1_19129097	His	B25	9.15e-06	0.0628	intronic	LOC109097386	109097386	N-acetyl-beta-glucosaminyl-glycoprotein 4-beta-N-acetylgalactosaminyltransferase 1-like
NC_056621.1_19129100	His	B25	2.28e-06	0.071	intronic	LOC109097386	109097386	N-acetyl-beta-glucosaminyl-glycoprotein 4-beta-N-acetylgalactosaminyltransferase 1-like
NC_056621.1_19129107	His	B25	2.28e-06	0.071	intronic	LOC109097386	109097386	N-acetyl-beta-glucosaminyl-glycoprotein 4-beta-N-acetylgalactosaminyltransferase 1-like
NC_056621.1_19129109	His	B25	1.60e-06	0.0731	intronic	LOC109097386	109097386	N-acetyl-beta-glucosaminyl-glycoprotein 4-beta-N-acetylgalactosaminyltransferase 1-like
NC_056621.1_19129110	His	B25	1.90e-06	0.0721	intronic	LOC109097386	109097386	N-acetyl-beta-glucosaminyl-glycoprotein 4-beta-N-acetylgalactosaminyltransferase 1-like
NC_056621.1_19129115	His	B25	5.20e-07	0.0797	intronic	LOC109097386	109097386	N-acetyl-beta-glucosaminyl-glycoprotein 4-beta-N-acetylgalactosaminyltransferase 1-like
NC_056621.1_19129142	His	B25	1.00e-05	0.0623	intronic	LOC109097386	109097386	N-acetyl-beta-glucosaminyl-glycoprotein 4-beta-N-acetylgalactosaminyltransferase 1-like
NC_056621.1_19129149	Leu|Phe|His|Tyr|Bitter|TAA	B25	5.82e-06|2.92e-05|6.10e-07|1.03e-05|2.95e-05|3.28e-05	6.55%|5.60%|7.88%|6.22%|5.59%|5.53%	intronic	LOC109097386	109097386	N-acetyl-beta-glucosaminyl-glycoprotein 4-beta-N-acetylgalactosaminyltransferase 1-like
NC_056621.1_19129151	Leu|His|Tyr	B25	1.13e-05|8.96e-06|2.12e-05	6.16%|6.30%|5.79%	intronic	LOC109097386	109097386	N-acetyl-beta-glucosaminyl-glycoprotein 4-beta-N-acetylgalactosaminyltransferase 1-like
NC_056621.1_2109037	Gly	B25	2.48e-05	0.0569	intronic	myo9ab|nell2a	109084768|109081337	unconventional myosin-IXAb|protein kinase C-binding protein NELL2
NC_056621.1_23042844	Ala	B25	1.61e-05	0.0595	ncRNA_exonic	LOC122142469	122142469	60S ribosomal protein L27a-like
NC_056621.1_4928683	Bitter	B25	3.42e-05	0.055	ncRNA_intronic	LOC109045640	109045640	von Willebrand factor A domain-containing protein 5A-like
NC_056621.1_5643502	Cys	B25	8.06e-06	0.0636	downstream	LOC122142484	122142484	uncharacterized LOC122142484
NC_056621.1_6452381	Met|Cys	B25	1.66e-06|2.61e-05	7.29%|5.66%	intronic	LOC109073673	109073673	chondroitin sulfate proteoglycan 4-like
NC_056621.1_6473230	Gly|Pro	B25	2.83e-05|9.11e-06	5.62%|6.29%	intergenic	LOC109073673|LOC109070583	109073673|109070583	chondroitin sulfate proteoglycan 4-like|putative nuclease HARBI1
NC_056621.1_6491779	Ile|Val|Bitter	B25	9.41e-06|2.57e-06|1.79e-05	6.27%|7.03%|5.89%	intergenic	LOC109073673|LOC109070583	109073673|109070583	chondroitin sulfate proteoglycan 4-like|putative nuclease HARBI1
NC_056621.1_6499855	Ala	B25	7.08e-06	0.0644	intergenic	LOC109073673|LOC109070583	109073673|109070583	chondroitin sulfate proteoglycan 4-like|putative nuclease HARBI1
NC_056621.1_732593	Thr	B25	3.52e-05	0.0549	intergenic	LOC122142365|LOC109058842	122142365|109058842	proteinase-activated receptor 1-like|contactin-1a-like
NW_024872754.1_27797	Ile	NW_024872754.1	1.01e-05	0.0622	intergenic	LOC122142560	122142560	uncharacterized protein LOC122142560
NW_024872798.1_4343	Cys	NW_024872798.1	1.87e-05	0.0586	downstream	LOC122142699	122142699	uncharacterized LOC122142699
NW_024872864.1_4453	Val|Bitter	NW_024872864.1	1.45e-05|1.39e-05	6.01%|6.04%	intergenic	LOC122142755	122142755|	uncharacterized LOC122142755
NW_024872919.1_1305931	Arg	NW_024872919.1	6.96e-06	0.0645	downstream	LOC109071357	109071357	myosin heavy chain, fast skeletal muscle-like
NW_024872919.1_1724242	His	NW_024872919.1	3.71e-06	0.0682	ncRNA_intronic	LOC109094780	109094780	myosin heavy chain, fast skeletal muscle-like
NW_024872921.1_416411	Gly	NW_024872921.1	1.46e-05	0.0601	intergenic	LOC109059771|LOC122142822	109059771|122142822	neurogenic differentiation factor 2|uncharacterized LOC122142822
NW_024872962.1_8080	Lys	NW_024872962.1	3.73e-06	0.0681	intergenic	NA	NA	NA
NW_024873044.1_6224	Thr	NW_024873044.1	2.13e-05	0.0578	intergenic	NA	NA	NA
NW_024873116.1_787	Arg	NW_024873116.1	1.38e-05	0.0604	intergenic	NA	NA	NA
NW_024873160.1_48318	Arg	NW_024873160.1	1.90e-05	0.0585	intergenic	LOC109080900|LOC122142966	109080900|122142966	A-kinase anchor protein 9-like|U2 spliceosomal RNA
NW_024873160.1_52148	Arg	NW_024873160.1	7.05e-07	0.0779	upstream	LOC122142966	122142966	U2 spliceosomal RNA
NW_024873173.1_719	Ile	NW_024873173.1	6.28e-06	0.0651	intergenic	NA	NA	NA
NW_024873173.1_9535	Ile|Val|Bitter|THEAA	NW_024873173.1	4.22e-07|1.78e-05|1.77e-05|1.26e-05	8.09%|5.89%|6.09%	intergenic	NA	NA	NA
NW_024873209.1_5747	Sweet	NW_024873209.1	7.86e-06	0.0637	intergenic	NA	NA	NA
NW_024873346.1_6264	Pro	NW_024873346.1	2.15e-05	0.0578	intronic	LOC109106009	109106009	ras association domain-containing protein 2-like
NW_024873439.1_10016	Cys	NW_024873439.1	1.06e-05	0.062	intergenic	NA	NA	NA
NW_024873447.1_20310	Phe	NW_024873447.1	2.27e-05	0.0575	intergenic	NA	NA	NA
NW_024873483.1_6569	Tyr	NW_024873483.1	1.69e-05	0.0592	intergenic	LOC122143103	122143103	uncharacterized LOC122143103
NW_024873508.1_3723	Ala	NW_024873508.1	3.14e-05	0.0555	intergenic	NA	NA	NA
NW_024873711.1_15656	Lys	NW_024873711.1	2.68e-05	0.0565	intergenic	NA	NA	NA
NW_024873711.1_15660	Lys	NW_024873711.1	2.69e-05	0.0565	intergenic	NA	NA	NA
NW_024873719.1_10213	Ala	NW_024873719.1	1.98e-05	0.0583	intergenic	NA	NA	NA
NW_024873824.1_11113	Gly|Pro	NW_024873824.1	2.27e-05|3.90e-06	5.75%|6.79%	intergenic	NA	NA	NA
NW_024874435.1_150	Ile|Val	NW_024874435.1	3.54e-05|2.49e-05	5.48%|5.69%	intergenic	NA	NA	NA
NW_024875443.1_1378	Glu|Leu|Phe|Val|Tyr|Umami|Bitter|TAA	NW_024875443.1	1.32e-05|3.05e-06|2.28e-06|2.50e-06|6.12e-06|1.90e-05|1.77e-06|1.44e-05	6.07%|6.93%|7.10%|7.05%|6.52%|5.85%|7.25%|6.01%	intergenic	NA	NA	NA
NW_024875726.1_8515	Sweet	NW_024875726.1	7.30e-06	0.0642	intergenic	NA	NA	NA
NW_024878037.1_107	Arg	NW_024878037.1	2.06e-05	0.058	intergenic	NA	NA	NA
NW_024878698.1_3185	Cys	NW_024878698.1	3.33e-05	0.0552	intergenic	NA	NA	NA
NW_024878724.1_340	Tyr	NW_024878724.1	3.54e-05	0.0548	intergenic	NA	NA	NA
NW_024878760.1_1011	Leu|Bitter	NW_024878760.1	2.21e-05|1.38e-05	5.76%|6.04%	intergenic	NA	NA	NA
NW_024878768.1_4969	Cys	NW_024878768.1	2.26e-05	0.0575	intergenic	NA	NA	NA
NW_024879132.1_64306	Pro|Cys	NW_024879132.1	1.21e-05|1.45e-05	6.12%|6.01%	intronic	mppe1	109077520	metallophosphoesterase 1
NW_024879138.1_38810	Ala|Gly|Pro|Sweet	NW_024879138.1	6.19e-09|7.95e-07|1.48e-07|4.76e-07	10.54%|7.72%|8.71%|8.02%	intergenic	LOC122143583	122143583	uncharacterized LOC122143583
NW_024879138.1_546735	Glu|Leu|Phe|Tyr|Bitter|TAA|THEAA	NW_024879138.1	2.69e-05|1.07e-06|7.15e-06|2.01e-06|1.57e-06|2.66e-06|2.04e-05	5.65%|7.55%|6.43%|7.18%|7.32%|7.01%|5.81%	intergenic	LOC122143584|LOC122143588	122143584|122143588	uncharacterized LOC122143584|uncharacterized LOC122143588
NW_024879138.1_78947	Ala	NW_024879138.1	3.46e-05	0.055	intergenic	LOC122143583	122143583	uncharacterized LOC122143583
NW_024879138.1_97033	His	NW_024879138.1	2.99e-06	0.0694	ncRNA_exonic	LOC122143583	122143583	uncharacterized LOC122143583
NW_024879152.1_302370	Met	NW_024879152.1	3.56e-05	0.0548	intergenic	LOC122143640	122143640	uncharacterized LOC122143640
NW_024879155.1_113395	Bitter|THEAA	NW_024879155.1	1.98e-05|3.47e-05	5.83%|5.49%	intronic	LOC109092348	109092348	alpha-soluble NSF attachment protein
NW_024879156.1_733664	Ala	NW_024879156.1	3.16e-05	0.0555	UTR3	LOC122143672	122143672	uncharacterized protein LOC122143672
NW_024879166.1_356879	Thr	NW_024879166.1	1.25e-05	0.061	intronic	LOC109052180|LOC109083683	109052180|109083683	phospholipid phosphatase 3-like|E3 ubiquitin-protein ligase RFWD3-like
NW_024879169.1_822705	Thr	NW_024879169.1	2.12e-05	0.0579	intergenic	LOC122143742|LOC109083726	122143742|109083726	uncharacterized LOC122143742|uncharacterized LOC109083726
NW_024879169.1_876601	Ile	NW_024879169.1	2.99e-05	0.0558	intergenic	LOC109083726	109083726	uncharacterized LOC109083726
NW_024879170.1_104035	Gly	NW_024879170.1	1.40e-05	0.0603	upstream	LOC109063474	109063474	gastrula zinc finger protein XlCGF57.1-like
NW_024879170.1_31734	Lys|Bitter|TAA|THEAA	NW_024879170.1	2.11e-05|1.40e-05|2.48e-05|2.39e-05	5.79%|6.03%|5.69%|5.72%	intergenic	LOC122143750	122143750	uncharacterized LOC122143750
NW_024879171.1_158127	Ala	NW_024879171.1	1.13e-05	0.0616	intergenic	LOC109110140|LOC109064669	109110140|109064669	uncharacterized LOC109110140|polyunsaturated fatty acid 5-lipoxygenase-like
NW_024879181.1_487315	Cys	NW_024879181.1	1.13e-05	0.0616	intergenic	LOC122143824|LOC109093191	122143824|109093191	two pore calcium channel protein 2-like|G1/S-specific cyclin-D1
NW_024879195.1_23095	Met	NW_024879195.1	6.42e-06	0.0649	exonic	LOC122143889	122143889	immunoglobulin heavy variable 5-10-1-like
NW_024879197.1_390426	Arg	NW_024879197.1	2.50e-05	0.0569	intergenic	LOC122143928|LOC109050405	122143928|109050405	extracellular calcium-sensing receptor-like|extracellular calcium-sensing receptor-like
NW_024879199.1_106933	Met	NW_024879199.1	2.12e-06	0.0715	intergenic	LOC109099798|LOC122143931	109099798|122143931	trypsin-3-like|uncharacterized LOC122143931
NW_024879199.1_153698	Ile	NW_024879199.1	3.60e-06	0.0683	intergenic	LOC109099798|LOC122143931	109099798|122143931	trypsin-3-like|uncharacterized LOC122143931
NW_024879202.1_24813	Ile	NW_024879202.1	1.54e-05	0.0598	intergenic	LOC109099639	109099639	uncharacterized protein LOC109099639
NW_024879209.1_124231	Asp|Umami|TAA	NW_024879209.1	2.75e-05|3.10e-05|2.32e-05	5.63%|5.56%|5.73%	intergenic	LOC109092058|LOC109112160	109092058|109112160	meprin A subunit beta-like|NACHT, LRR and PYD domains-containing protein 12-like
NW_024879213.1_127070	Ala	NW_024879213.1	3.15e-05	0.0555	intergenic	LOC122143975|LOC122143976	122143975|122143976	uncharacterized LOC122143975|butyrophilin-like protein 10
NW_024879215.1_1098034	Arg	NW_024879215.1	1.68e-05	0.0592	intergenic	LOC109057948|LOC109105560	109057948|109105560	nischarin-like|stabilin-1-like
NW_024879215.1_162298	Ala|Pro|Sweet	NW_024879215.1	9.50e-06|2.12e-05|2.91e-05	6.26%|5.79%|5.60%	ncRNA_exonic	LOC109067407	109067407	uncharacterized LOC109067407
NW_024879215.1_358652	Asp	NW_024879215.1	3.52e-05	0.0549	intergenic	LOC122143995|LOC122143991	122143995|122143991	uncharacterized LOC122143995|interferon-inducible GTPase 5-like
NW_024879217.1_45448	Ala	NW_024879217.1	7.12e-06	0.0643	intergenic	LOC122144005	122144005	uncharacterized LOC122144005
NW_024879219.1_253984	Ile|Bitter	NW_024879219.1	2.02e-05|1.07e-05	5.81%|6.19%	intergenic	LOC109079715|LOC122144007	109079715|122144007	uncharacterized protein LOC109079715|uncharacterized protein LOC122144007
NW_024879219.1_254761	Bitter	NW_024879219.1	9.01e-06	0.0629	intergenic	LOC109079715|LOC122144007	109079715|122144007	uncharacterized protein LOC109079715|uncharacterized protein LOC122144007
NW_024879219.1_379410	Asp|Glu|Leu|Phe|Ser|Tyr|Umami|Bitter|TAA|THEAA	NW_024879219.1	1.42e-06|1.46e-06|4.58e-06|3.87e-06|8.37e-06|2.69e-05|1.30e-06|1.61e-05|1.23e-07|1.81e-05	7.38%|7.37%|6.69%|6.79%|6.34%|5.65%|7.43%|5.95%|8.81%|5.88%	intergenic	LOC122144007|LOC109098405	122144007|109098405	uncharacterized protein LOC122144007|ensconsin-like
NW_024879219.1_379617	Ala|Gly|Pro	NW_024879219.1	6.03e-06|1.53e-05|1.29e-06	6.53%|5.98%|7.44%	intergenic	LOC122144007|LOC109098405	122144007|109098405	uncharacterized protein LOC122144007|ensconsin-like
NW_024879235.1_34503	Thr	NW_024879235.1	1.55e-05	0.0597	upstream	LOC122144035	122144035	tripartite motif-containing protein 16-like protein
NW_024879235.1_88289	Ile	NW_024879235.1	1.74e-05	0.059	intergenic	LOC122144035|LOC109062843	122144035|109062843	tripartite motif-containing protein 16-like protein|adenylate cyclase type 1-like
NW_024879235.1_89389	Ile|Val	NW_024879235.1	1.67e-05|3.20e-05	5.93%|5.54%	intergenic	LOC122144035|LOC109062843	122144035|109062843	tripartite motif-containing protein 16-like protein|adenylate cyclase type 1-like
NW_024879238.1_1533452	Ile|Val	NW_024879238.1	9.91e-06|2.68e-05	6.24%|5.65%	intergenic	LOC122144086|LOC122144059	122144086|122144059	uncharacterized LOC122144086|stonustoxin subunit alpha-like
NW_024879238.1_328362	Ile|Leu|Phe|Val|Bitter|THEAA	NW_024879238.1	9.86e-07|1.42e-05|3.33e-05|3.71e-06|2.36e-06|2.24e-05	7.60%|6.02%|5.52%|6.82%|7.08%|5.75%	ncRNA_intronic	LOC109107851	109107851	NACHT, LRR and PYD domains-containing protein 12-like
NW_024879238.1_3451357	Ala|Gly|Sweet	NW_024879238.1	5.50e-07|2.32e-06|2.93e-08	7.94%|7.09%|9.65%	intergenic	LOC109074683|LOC122144044	109074683|122144044	gastrula zinc finger protein XlCGF8.2DB-like|gastrula zinc finger protein XlCGF57.1-like
NW_024879239.1_133388	Lys	NW_024879239.1	2.89e-05	0.056	intergenic	LOC109105885	109105885	uncharacterized LOC109105885
NW_024879240.1_206487	His	NW_024879240.1	2.68e-05	0.0565	intronic	LOC109112398	109112398	nuclear GTPase SLIP-GC-like
NW_024879241.1_1007326	Ile	NW_024879241.1	1.73e-05	0.0591	intronic	LOC109085125	109085125	gastrula zinc finger protein XlCGF8.2DB-like
NW_024879242.1_1010538	Ile|THEAA	NW_024879242.1	1.01e-05|2.85e-05	6.23%|5.61%	intergenic	LOC109098712|LOC109069267	109098712|109069267	membrane-spanning 4-domains subfamily A member 4A-like|trypsin II-P29-like
NW_024879247.1_10117	THEAA	NW_024879247.1	8.62e-06	0.0632	intergenic	LOC109060291	109060291	uncharacterized protein LOC109060291
NW_024879249.1_316874	Cys	NW_024879249.1	1.92e-05	0.0585	intergenic	esrrb|LOC109064789	109109344|109064789	steroid hormone receptor ERR2|E3 SUMO-protein ligase ZBED1-like
NW_024879249.1_316911	Cys	NW_024879249.1	1.40e-05	0.0603	intergenic	esrrb|LOC109064789	109109344|109064789	steroid hormone receptor ERR2|E3 SUMO-protein ligase ZBED1-like
NW_024879251.1_242019	Ser	NW_024879251.1	7.91e-06	0.0637	intergenic	LOC109094235|LOC109081830	109094235|109081830	gastrula zinc finger protein XlCGF57.1-like|membrane-spanning 4-domains subfamily A member 4A-like
NW_024879251.1_242124	Ser	NW_024879251.1	7.28e-06	0.0642	intergenic	LOC109094235|LOC109081830	109094235|109081830	gastrula zinc finger protein XlCGF57.1-like|membrane-spanning 4-domains subfamily A member 4A-like
NW_024879251.1_242169	Ser	NW_024879251.1	8.23e-06	0.0635	intergenic	LOC109094235|LOC109081830	109094235|109081830	gastrula zinc finger protein XlCGF57.1-like|membrane-spanning 4-domains subfamily A member 4A-like
NW_024879251.1_242172	Ser	NW_024879251.1	8.23e-06	0.0635	intergenic	LOC109094235|LOC109081830	109094235|109081830	gastrula zinc finger protein XlCGF57.1-like|membrane-spanning 4-domains subfamily A member 4A-like
NW_024879251.1_242221	Ser	NW_024879251.1	3.01e-05	0.0558	intergenic	LOC109094235|LOC109081830	109094235|109081830	gastrula zinc finger protein XlCGF57.1-like|membrane-spanning 4-domains subfamily A member 4A-like
NW_024879251.1_242222	Ser	NW_024879251.1	1.32e-05	0.0607	intergenic	LOC109094235|LOC109081830	109094235|109081830	gastrula zinc finger protein XlCGF57.1-like|membrane-spanning 4-domains subfamily A member 4A-like
NW_024879251.1_242228	Ser	NW_024879251.1	1.01e-05	0.0622	intergenic	LOC109094235|LOC109081830	109094235|109081830	gastrula zinc finger protein XlCGF57.1-like|membrane-spanning 4-domains subfamily A member 4A-like
NW_024879251.1_242230	Ser	NW_024879251.1	1.01e-05	0.0622	intergenic	LOC109094235|LOC109081830	109094235|109081830	gastrula zinc finger protein XlCGF57.1-like|membrane-spanning 4-domains subfamily A member 4A-like
NW_024879251.1_242647	Asp|Glu|Ser|Umami	NW_024879251.1	2.77e-05|3.29e-05|2.32e-06|2.83e-05	5.63%|5.53%|7.09%|5.62%	intergenic	LOC109094235|LOC109081830	109094235|109081830	gastrula zinc finger protein XlCGF57.1-like|membrane-spanning 4-domains subfamily A member 4A-like
NW_024879251.1_242653	Asp|Glu|Ser|Umami	NW_024879251.1	1.40e-05|1.82e-05|1.08e-06|1.50e-05	6.03%|5.88%|7.54%|5.99%	intergenic	LOC109094235|LOC109081830	109094235|109081830	gastrula zinc finger protein XlCGF57.1-like|membrane-spanning 4-domains subfamily A member 4A-like
NW_024879251.1_242657	Asp|Glu|Ser|Umami	NW_024879251.1	1.40e-05|1.82e-05|1.08e-06|1.50e-05	6.03%|5.88%|7.54%|5.99%	intergenic	LOC109094235|LOC109081830	109094235|109081830	gastrula zinc finger protein XlCGF57.1-like|membrane-spanning 4-domains subfamily A member 4A-like
NW_024879251.1_242670	Asp|Glu|Ser|Umami	NW_024879251.1	1.40e-05|1.82e-05|1.08e-06|1.50e-05	6.03%|5.88%|7.54%|5.99%	intergenic	LOC109094235|LOC109081830	109094235|109081830	gastrula zinc finger protein XlCGF57.1-like|membrane-spanning 4-domains subfamily A member 4A-like
NW_024879251.1_242761	Ser	NW_024879251.1	1.13e-05	0.0616	intergenic	LOC109094235|LOC109081830	109094235|109081830	gastrula zinc finger protein XlCGF57.1-like|membrane-spanning 4-domains subfamily A member 4A-like
NW_024879251.1_242765	Ser	NW_024879251.1	1.13e-05	0.0616	intergenic	LOC109094235|LOC109081830	109094235|109081830	gastrula zinc finger protein XlCGF57.1-like|membrane-spanning 4-domains subfamily A member 4A-like
NW_024879251.1_242766	Ser	NW_024879251.1	1.13e-05	0.0616	intergenic	LOC109094235|LOC109081830	109094235|109081830	gastrula zinc finger protein XlCGF57.1-like|membrane-spanning 4-domains subfamily A member 4A-like
NW_024879251.1_243012	Ser	NW_024879251.1	8.45e-06	0.0633	intergenic	LOC109094235|LOC109081830	109094235|109081830	gastrula zinc finger protein XlCGF57.1-like|membrane-spanning 4-domains subfamily A member 4A-like
NW_024879251.1_243030	Ser	NW_024879251.1	6.05e-06	0.0653	intergenic	LOC109094235|LOC109081830	109094235|109081830	gastrula zinc finger protein XlCGF57.1-like|membrane-spanning 4-domains subfamily A member 4A-like
NW_024879251.1_243033	Ser	NW_024879251.1	6.05e-06	0.0653	intergenic	LOC109094235|LOC109081830	109094235|109081830	gastrula zinc finger protein XlCGF57.1-like|membrane-spanning 4-domains subfamily A member 4A-like
NW_024879251.1_243036	Ser	NW_024879251.1	6.05e-06	0.0653	intergenic	LOC109094235|LOC109081830	109094235|109081830	gastrula zinc finger protein XlCGF57.1-like|membrane-spanning 4-domains subfamily A member 4A-like
NW_024879251.1_243037	Ser	NW_024879251.1	6.05e-06	0.0653	intergenic	LOC109094235|LOC109081830	109094235|109081830	gastrula zinc finger protein XlCGF57.1-like|membrane-spanning 4-domains subfamily A member 4A-like
NW_024879251.1_243040	Ser	NW_024879251.1	6.70e-06	0.0647	intergenic	LOC109094235|LOC109081830	109094235|109081830	gastrula zinc finger protein XlCGF57.1-like|membrane-spanning 4-domains subfamily A member 4A-like
NW_024879251.1_243045	Ser	NW_024879251.1	6.70e-06	0.0647	intergenic	LOC109094235|LOC109081830	109094235|109081830	gastrula zinc finger protein XlCGF57.1-like|membrane-spanning 4-domains subfamily A member 4A-like
NW_024879251.1_243046	Ser	NW_024879251.1	5.20e-06	0.0662	intergenic	LOC109094235|LOC109081830	109094235|109081830	gastrula zinc finger protein XlCGF57.1-like|membrane-spanning 4-domains subfamily A member 4A-like
NW_024879251.1_243058	Ser	NW_024879251.1	7.12e-06	0.0643	intergenic	LOC109094235|LOC109081830	109094235|109081830	gastrula zinc finger protein XlCGF57.1-like|membrane-spanning 4-domains subfamily A member 4A-like
NW_024879251.1_243067	Ser	NW_024879251.1	9.27e-06	0.0628	intergenic	LOC109094235|LOC109081830	109094235|109081830	gastrula zinc finger protein XlCGF57.1-like|membrane-spanning 4-domains subfamily A member 4A-like
NW_024879251.1_243071	Ser	NW_024879251.1	1.48e-05	0.06	intergenic	LOC109094235|LOC109081830	109094235|109081830	gastrula zinc finger protein XlCGF57.1-like|membrane-spanning 4-domains subfamily A member 4A-like
NW_024879251.1_243342	Ser	NW_024879251.1	3.44e-05	0.055	intergenic	LOC109094235|LOC109081830	109094235|109081830	gastrula zinc finger protein XlCGF57.1-like|membrane-spanning 4-domains subfamily A member 4A-like
NW_024879251.1_243343	Ser	NW_024879251.1	2.33e-05	0.0573	intergenic	LOC109094235|LOC109081830	109094235|109081830	gastrula zinc finger protein XlCGF57.1-like|membrane-spanning 4-domains subfamily A member 4A-like
NW_024879251.1_243373	Ser	NW_024879251.1	3.36e-05	0.0551	intergenic	LOC109094235|LOC109081830	109094235|109081830	gastrula zinc finger protein XlCGF57.1-like|membrane-spanning 4-domains subfamily A member 4A-like
NW_024879251.1_244877	Ser	NW_024879251.1	2.58e-05	0.0567	intergenic	LOC109094235|LOC109081830	109094235|109081830	gastrula zinc finger protein XlCGF57.1-like|membrane-spanning 4-domains subfamily A member 4A-like
NW_024879251.1_244881	Ser	NW_024879251.1	2.58e-05	0.0567	intergenic	LOC109094235|LOC109081830	109094235|109081830	gastrula zinc finger protein XlCGF57.1-like|membrane-spanning 4-domains subfamily A member 4A-like
NW_024879251.1_244885	Ser	NW_024879251.1	2.58e-05	0.0567	intergenic	LOC109094235|LOC109081830	109094235|109081830	gastrula zinc finger protein XlCGF57.1-like|membrane-spanning 4-domains subfamily A member 4A-like
NW_024879251.1_244895	Ser	NW_024879251.1	2.58e-05	0.0567	intergenic	LOC109094235|LOC109081830	109094235|109081830	gastrula zinc finger protein XlCGF57.1-like|membrane-spanning 4-domains subfamily A member 4A-like
NW_024879251.1_244900	Ser	NW_024879251.1	2.58e-05	0.0567	intergenic	LOC109094235|LOC109081830	109094235|109081830	gastrula zinc finger protein XlCGF57.1-like|membrane-spanning 4-domains subfamily A member 4A-like
NW_024879251.1_244903	Ser	NW_024879251.1	2.58e-05	0.0567	intergenic	LOC109094235|LOC109081830	109094235|109081830	gastrula zinc finger protein XlCGF57.1-like|membrane-spanning 4-domains subfamily A member 4A-like
NW_024879251.1_244937	Ser	NW_024879251.1	1.16e-05	0.0614	intergenic	LOC109094235|LOC109081830	109094235|109081830	gastrula zinc finger protein XlCGF57.1-like|membrane-spanning 4-domains subfamily A member 4A-like
NW_024879251.1_244952	Ser	NW_024879251.1	1.41e-05	0.0603	intergenic	LOC109094235|LOC109081830	109094235|109081830	gastrula zinc finger protein XlCGF57.1-like|membrane-spanning 4-domains subfamily A member 4A-like
NW_024879251.1_244957	Ser	NW_024879251.1	2.29e-05	0.0574	intergenic	LOC109094235|LOC109081830	109094235|109081830	gastrula zinc finger protein XlCGF57.1-like|membrane-spanning 4-domains subfamily A member 4A-like
NW_024879251.1_245075	Ser	NW_024879251.1	7.95e-06	0.0637	intergenic	LOC109094235|LOC109081830	109094235|109081830	gastrula zinc finger protein XlCGF57.1-like|membrane-spanning 4-domains subfamily A member 4A-like
NW_024879251.1_245089	Ser	NW_024879251.1	1.60e-05	0.0595	intergenic	LOC109094235|LOC109081830	109094235|109081830	gastrula zinc finger protein XlCGF57.1-like|membrane-spanning 4-domains subfamily A member 4A-like
NW_024879251.1_245111	Ser	NW_024879251.1	1.60e-05	0.0595	intergenic	LOC109094235|LOC109081830	109094235|109081830	gastrula zinc finger protein XlCGF57.1-like|membrane-spanning 4-domains subfamily A member 4A-like
NW_024879251.1_245330	Ser	NW_024879251.1	1.62e-05	0.0595	intergenic	LOC109094235|LOC109081830	109094235|109081830	gastrula zinc finger protein XlCGF57.1-like|membrane-spanning 4-domains subfamily A member 4A-like
NW_024879251.1_245385	Ser	NW_024879251.1	1.76e-05	0.059	intergenic	LOC109094235|LOC109081830	109094235|109081830	gastrula zinc finger protein XlCGF57.1-like|membrane-spanning 4-domains subfamily A member 4A-like
NW_024879254.1_564577	Lys	NW_024879254.1	9.46e-06	0.0626	ncRNA_intronic	LOC109084660	109084660	FERM, ARHGEF and pleckstrin domain-containing protein 1-like
NW_024879255.1_755117	Met	NW_024879255.1	6.75e-06	0.0646	intronic	LOC109078806	109078806	serine/threonine-protein kinase PAK 3
NW_024879259.1_119475	Ile	NW_024879259.1	1.61e-05	0.0595	exonic	LOC109079959	109079959	multidrug resistance-associated protein 1-like
NW_024879264.1_103027	Ile	NW_024879264.1	5.58e-06	0.0658	ncRNA_intronic	LOC122144299	122144299	transmembrane protein 132D-like
NW_024879264.1_23986	Ile	NW_024879264.1	3.05e-05	0.0557	upstream	LOC109084386	109084386	uncharacterized LOC109084386
NW_024879270.1_1106374	Thr	NW_024879270.1	3.55e-05	0.0548	intergenic	crfb4|LOC122144323	109088270|122144323	cytokine receptor family member b4|uncharacterized LOC122144323
NW_024879270.1_427156	Cys	NW_024879270.1	2.49e-05	0.0569	downstream	actr5	109055385	actin-related protein 5
NW_024879272.1_253089	Gly|Pro	NW_024879272.1	2.29e-05|2.27e-05	5.74%|5.75%	UTR3	LOC109076152	109076152	uncharacterized protein LOC109076152
NW_024879272.1_33711	Thr	NW_024879272.1	3.43e-05	0.055	intronic	LOC109061500	109061500	E3 ubiquitin-protein ligase SH3RF3-like
NW_024879272.1_77147	Pro	NW_024879272.1	4.39e-06	0.0672	intronic	LOC109061500	109061500	E3 ubiquitin-protein ligase SH3RF3-like
NW_024879293.1_846552	Arg	NW_024879293.1	2.95e-05	0.0559	ncRNA_intronic	LOC109092172	109092172	uncharacterized LOC109092172
NW_024879294.1_53057	Pro	NW_024879294.1	1.98e-05	0.0583	intergenic	LOC122144451	122144451	NADH dehydrogenase [ubiquinone] 1 beta subcomplex subunit 9-like
NW_024879296.1_855221	Ala	NW_024879296.1	9.95e-06	0.0623	intergenic	LOC122144461|LOC122144458	122144461|122144458	uncharacterized LOC122144461|proteinase-activated receptor 1-like
NW_024879306.1_758080	Arg	NW_024879306.1	2.87e-05	0.0561	intergenic	LOC122144474|LOC109101598	122144474|109101598	rap guanine nucleotide exchange factor 2-like|follistatin-like 5
NW_024879311.1_35152	Lys	NW_024879311.1	3.33e-05	0.0552	intergenic	LOC109083636	109083636	uncharacterized LOC109083636
NW_024879320.1_278563	Ala	NW_024879320.1	3.15e-05	0.0555	intergenic	LOC109064939|irx1a	109064939|109072166	A disintegrin and metalloproteinase with thrombospondin motifs 16-like|iroquois-class homeodomain protein IRX-1a
NW_024879320.1_506602	Gly	NW_024879320.1	1.21e-05	0.0612	intergenic	irx1a|LOC109067081	109072166|109067081	iroquois-class homeodomain protein IRX-1a|iroquois-class homeodomain protein irx-2-like
NW_024879323.1_212213	His	NW_024879323.1	2.50e-05	0.0569	intronic	plxdc1	109058682	plexin domain-containing protein 1
NW_024879328.1_181064	Ser	NW_024879328.1	2.51e-05	0.0569	intronic	LOC109105372	109105372	carcinoembryonic antigen-related cell adhesion molecule 1-like
NW_024879331.1_619095	Ala	NW_024879331.1	1.98e-05	0.0583	upstream;downstream	LOC109047335|LOC122134378	109047335|122134378	potassium channel subfamily K member 3-like|ezrin-like
NW_024879331.1_619096	Ala	NW_024879331.1	3.03e-05	0.0557	upstream;downstream	LOC109047335|LOC122134378	109047335|122134378	potassium channel subfamily K member 3-like|ezrin-like
NW_024879331.1_619100	Ala	NW_024879331.1	3.03e-05	0.0557	upstream;downstream	LOC109047335|LOC122134378	109047335|122134378	potassium channel subfamily K member 3-like|ezrin-like
NW_024879334.1_114247	Cys	NW_024879334.1	1.00e-05	0.0623	intronic	LOC109058679	109058679	protein unc-13 homolog C-like
NW_024879334.1_114307	Cys	NW_024879334.1	2.25e-05	0.0575	intronic	LOC109058679	109058679	protein unc-13 homolog C-like
NW_024879334.1_418205	His	NW_024879334.1	3.45e-05	0.055	ncRNA_intronic	LOC109075301	109075301	transcription initiation factor TFIID subunit 4-like
NW_024879343.1_680517	Met	NW_024879343.1	2.74e-05	0.0563	intergenic	LOC122144631|LOC122144630	122144631|122144630	uncharacterized protein LOC122144631|uncharacterized LOC122144630
NW_024879344.1_90298	Val	NW_024879344.1	6.60e-06	0.0648	intergenic	LOC109096942|LOC122144635	109096942|122144635	uncharacterized LOC109096942|uncharacterized LOC122144635
NW_024879345.1_1788306	Cys	NW_024879345.1	1.62e-06	0.073	intergenic	LOC109075763|LOC109106380	109075763|109106380	zinc finger BED domain-containing protein 4-like|E3 ubiquitin-protein ligase HACE1-like
NW_024879345.1_3808669	Lys	NW_024879345.1	3.21e-05	0.0554	intergenic	LOC109090544|LOC122144645	109090544|122144645	uncharacterized LOC109090544|uncharacterized LOC122144645
NW_024879347.1_44021	Thr	NW_024879347.1	3.55e-05	0.0548	intergenic	LOC122144658	122144658	uncharacterized LOC122144658
NW_024879347.1_44024	Thr	NW_024879347.1	1.91e-05	0.0585	intergenic	LOC122144658	122144658	uncharacterized LOC122144658
NW_024879349.1_94684	Lys	NW_024879349.1	4.39e-06	0.0672	intergenic	LOC109076904|LOC122144687	109076904|122144687	uncharacterized LOC109076904|rho-related GTP-binding protein RhoB-like
NW_024879352.1_1402460	Ala|Gly|Pro|Sweet	NW_024879352.1	4.88e-08|1.79e-05|9.83e-08|1.84e-07	9.35%|5.89%|8.94%|8.58%	intergenic	LOC109089706|LOC122144713	109089706|122144713	mitogen-activated protein kinase kinase kinase 7-like|ephrin type-A receptor 7-like
NW_024879353.1_72689	Gly	NW_024879353.1	1.01e-05	0.0623	ncRNA_intronic	LOC109099200	109099200	MAM domain-containing glycosylphosphatidylinositol anchor protein 2-like
NW_024879356.1_1694317	Ala|Pro	NW_024879356.1	1.24e-05|5.85e-06	6.10%|6.55%	ncRNA_intronic	LOC109079036	109079036	afadin-like
NW_024879356.1_2027287	Gly	NW_024879356.1	2.57e-05	0.0567	intergenic	LOC109113630|LOC122144797	109113630|122144797	chloride intracellular channel protein 5-like|runt-related transcription factor 2-like
NW_024879359.1_287354	Cys	NW_024879359.1	3.51e-05	0.0549	intronic	LOC109053907	109053907	SWI/SNF-related matrix-associated actin-dependent regulator of chromatin subfamily B member 1-A-like
NW_024879359.1_787617	Gly|Sweet	NW_024879359.1	7.45e-07|2.19e-05	7.76%|5.77%	intergenic	LOC109053896|LOC122144815	109053896|122144815	histone-lysine N-methyltransferase EHMT1-like|voltage-dependent N-type calcium channel subunit alpha-1B-like
NW_024879359.1_787621	Gly|Sweet	NW_024879359.1	7.45e-07|2.19e-05	7.76%|5.77%	intergenic	LOC109053896|LOC122144815	109053896|122144815	histone-lysine N-methyltransferase EHMT1-like|voltage-dependent N-type calcium channel subunit alpha-1B-like
NW_024879361.1_20631	Ile|Val|Bitter	NW_024879361.1	2.38e-07|1.02e-06|1.20e-05	8.43%|7.58%|6.12%	intronic	LOC109051938	109051938	uncharacterized protein LOC109051938
NW_024879362.1_112978	Pro	NW_024879362.1	2.23e-05	0.0576	intergenic	LOC109083245|LOC122144825	109083245|122144825	uncharacterized LOC109083245|uncharacterized protein LOC122144825
NW_024879364.1_141139	Lys	NW_024879364.1	1.24e-05	0.061	intronic	LOC122134583	122134583	helicase ARIP4-like
NW_024879365.1_1177085	Cys	NW_024879365.1	2.66e-06	0.0701	intergenic	LOC122144843	122144843	uncharacterized LOC122144843
NW_024879365.1_63830	His	NW_024879365.1	5.97e-06	0.0654	intergenic	LOC122144844	122144844	uncharacterized LOC122144844
NW_024879365.1_913934	Ala	NW_024879365.1	1.75e-05	0.059	intergenic	LOC109053785|LOC109058019	109053785|109058019	uncharacterized protein LOC109053785|SLAM family member 9
NW_024879370.1_206802	Ile|Val	NW_024879370.1	2.31e-05|3.09e-05	5.74%|5.56%	ncRNA_exonic	LOC109088912	109088912	uncharacterized LOC109088912
NW_024879371.1_173383	Cys	NW_024879371.1	3.43e-05	0.055	intronic	LOC109053064	109053064	uncharacterized protein LOC109053064
NW_024879375.1_277084	His	NW_024879375.1	5.86e-06	0.0655	intergenic	LOC109084016|LOC122144858	109084016|122144858	uncharacterized protein LOC109084016|uncharacterized LOC122144858
NW_024879381.1_1523830	Val	NW_024879381.1	2.12e-05	0.0579	ncRNA_intronic	LOC122144892	122144892	uncharacterized LOC122144892
NW_024879386.1_441351	Pro	NW_024879386.1	1.49e-05	0.06	intergenic	LOC122144916|LOC109056192	122144916|109056192	uncharacterized LOC122144916|uncharacterized LOC109056192
NW_024879386.1_530118	Lys	NW_024879386.1	2.50e-05	0.0569	intergenic	LOC109073804|LOC122144914	109073804|122144914	uncharacterized LOC109073804|uncharacterized LOC122144914
NW_024879399.1_901098	Sweet	NW_024879399.1	2.42e-05	0.0571	intergenic	LOC122144998	122144998	uncharacterized LOC122144998

## Sheet: Table S7
Supplementary Table S7.The functional enrichments of candidate genes
Trait	Class	GO_Name	GO_ID	GO_Level	P_value	Enrichment Score	Hits Genes Counts In Selected Set	Hits Genes Counts In Background	All Genes Counts In Selected Set	All Genes Counts In Background	Genes Of Selected Set In GO term	corrected p-value (BH method)
Ala	Molecular function	haptoglobin binding	GO:0031720	4	2.74891e-13	8.04113	18	32	2211	31607	LOC109083015,LOC109056214,LOC109056215,LOC109056218,LOC109056219,LOC109056216,LOC109056221,LOC109056250,LOC109104660,LOC109104654,LOC109104657,LOC109104650,LOC109104649,hbba2,hbae5,LOC109084014,LOC109084013,hbaa2,	3.87597e-10
Ala	Molecular function	oxygen carrier activity	GO:0005344	3	2.74891e-13	8.04113	18	32	2211	31607	LOC109083015,LOC109056214,LOC109056215,LOC109056218,LOC109056219,LOC109056216,LOC109056221,LOC109056250,LOC109104660,LOC109104654,LOC109104657,LOC109104650,LOC109104649,hbba2,hbae5,LOC109084014,LOC109084013,hbaa2,	3.87597e-10
Ala	Molecular function	oxygen binding	GO:0019825	4	1.63611e-11	6.31655	19	43	2211	31607	LOC109083015,LOC109056214,LOC109056215,LOC109056218,LOC109056219,LOC109056216,LOC109056221,LOC109056250,ngb,LOC109104660,LOC109104654,LOC109104657,LOC109104650,LOC109104649,hbba2,hbae5,LOC109084014,LOC109084013,hbaa2,	7.68973e-09
Ala	Molecular function	structural constituent of chromatin	GO:0030527	3	2.83617e-08	2.69861	37	196	2211	31607	LOC109070586,LOC109080886,LOC109088929,LOC122143586,LOC122143587,LOC109059526,LOC109050417,LOC109097964,si:ch1073-429i10.3,LOC109095476,LOC109096707,LOC109109675,LOC109060821,LOC109092403,LOC109109798,LOC122134145,LOC122145717,LOC122145715,LOC122145713,LOC122145708,LOC122145734,LOC122145735,LOC122145754,LOC122145753,LOC122145752,LOC122145751,LOC122145750,LOC122145741,LOC122145749,LOC122145746,LOC…	9.9975e-06
Ala	Molecular function	peroxidase activity	GO:0004601	5	3.74024e-08	3.78913	22	83	2211	31607	LOC109083015,LOC109056214,LOC109056215,LOC109056218,LOC109056219,LOC109056216,LOC109056221,LOC109056250,prdx5,prdx2,LOC109104660,LOC109104654,LOC109104657,LOC109104650,LOC109104649,mgst3a,hbba2,si:ch211-175m2.5,hbae5,LOC109084014,LOC109084013,hbaa2,	1.05475e-05
Ala	Molecular function	oxidoreductase activity, acting on peroxide as acceptor	GO:0016684	4	1.79093e-07	3.49442	22	90	2211	31607	LOC109083015,LOC109056214,LOC109056215,LOC109056218,LOC109056219,LOC109056216,LOC109056221,LOC109056250,prdx5,prdx2,LOC109104660,LOC109104654,LOC109104657,LOC109104650,LOC109104649,mgst3a,hbba2,si:ch211-175m2.5,hbae5,LOC109084014,LOC109084013,hbaa2,	4.2087e-05
Ala	Molecular function	antioxidant activity	GO:0016209	2	1.96402e-07	3.26751	24	105	2211	31607	LOC109083015,LOC109056214,LOC109056215,LOC109056218,LOC109056219,LOC109056216,LOC109056221,LOC109056250,prdx5,prdx2,LOC109104660,LOC109104654,LOC109104657,LOC109104650,LOC109104649,LOC109071346,mgst3a,hbba2,si:ch211-175m2.5,hbae5,LOC109084014,LOC109084013,hbaa2,selenot1a,	3.95609e-05
Ala	Molecular function	protein heterodimerization activity	GO:0046982	5	5.69768e-06	2.11783	40	270	2211	31607	LOC109058883,LOC109070586,LOC109085764,tenm2b,LOC109080886,LOC109081310,LOC109088929,LOC122143587,LOC109059526,LOC109097964,si:ch1073-429i10.3,LOC109095476,LOC109096707,LOC109109675,jam3b,LOC109101007,LOC109060821,LOC109092403,LOC109075910,LOC109109798,LOC122134145,LOC122145717,LOC122145715,LOC122145713,LOC122145735,LOC122145754,LOC122145753,LOC122145752,LOC122145751,LOC122145750,LOC122145741,LOC…	0.00100422
Ala	Molecular function	molecular carrier activity	GO:0140104	2	9.0684e-06	2.88656	21	104	2211	31607	LOC109073683,LOC109083015,LOC109056214,LOC109056215,LOC109056218,LOC109056219,LOC109056216,LOC109056221,LOC109056250,LOC109095294,LOC109104660,LOC109104654,LOC109104657,LOC109104650,LOC109104649,hbba2,hbae5,LOC109104132,LOC109084014,LOC109084013,hbaa2,	0.00142072
Ala	Molecular function	organic acid binding	GO:0043177	4	1.23678e-05	2.45843	27	157	2211	31607	LOC109083015,glra4a,LOC109056214,LOC109056215,LOC109056218,LOC109056219,LOC109056216,LOC109056221,LOC109056250,LOC109110376,rbp2b,LOC109104660,LOC109104654,fabp10a,LOC109104657,LOC109104650,LOC109104649,LOC109065546,hbba2,LOC109102266,LOC109064295,hbae5,LOC109084014,LOC109084013,hbaa2,rbp1.2,LOC109106984,	0.00174386
Ala	Cellular component	haptoglobin-hemoglobin complex	GO:0031838	3	2.71561e-13	8.04146	18	32	1916	27391	LOC109083015,LOC109056214,LOC109056215,LOC109056218,LOC109056219,LOC109056216,LOC109056221,LOC109056250,LOC109104660,LOC109104654,LOC109104657,LOC109104650,LOC109104649,hbba2,hbae5,LOC109084014,LOC109084013,hbaa2,	1.91993e-10
Ala	Cellular component	hemoglobin complex	GO:0005833	3	2.71561e-13	8.04146	18	32	1916	27391	LOC109083015,LOC109056214,LOC109056215,LOC109056218,LOC109056219,LOC109056216,LOC109056221,LOC109056250,LOC109104660,LOC109104654,LOC109104657,LOC109104650,LOC109104649,hbba2,hbae5,LOC109084014,LOC109084013,hbaa2,	1.91993e-10
Ala	Cellular component	blood microparticle	GO:0072562	3	2.41714e-08	4.59512	18	56	1916	27391	LOC109083015,LOC109056214,LOC109056215,LOC109056218,LOC109056219,LOC109056216,LOC109056221,LOC109056250,LOC109104660,LOC109104654,LOC109104657,LOC109104650,LOC109104649,hbba2,hbae5,LOC109084014,LOC109084013,hbaa2,	5.6964e-06
Ala	Cellular component	nucleosome	GO:0000786	4	5.50447e-08	2.63159	37	201	1916	27391	LOC109070586,LOC109080886,LOC122143586,LOC122143587,LOC109059526,LOC109050417,LOC109097964,si:ch1073-429i10.3,LOC109095476,LOC109096707,LOC109109675,LOC109060821,LOC109092403,LOC109109798,LOC122134145,LOC122145717,LOC122145715,LOC122145713,LOC122145708,LOC122145734,LOC122145735,LOC122145754,LOC122145753,LOC122145752,LOC122145751,LOC122145750,LOC122145741,LOC122145749,LOC122145746,LOC109069354,LOC…	9.72915e-06
Ala	Cellular component	protein-DNA complex	GO:0032993	3	2.6406e-06	2.18258	40	262	1916	27391	LOC109070586,LOC109063510,LOC109080886,LOC122143586,LOC122143587,LOC109059526,LOC109050417,LOC109097964,si:ch1073-429i10.3,tinf2,LOC109095476,LOC109096707,LOC109109675,LOC109060821,LOC109092403,LOC109109798,LOC122134145,LOC122145717,LOC122145715,LOC122145713,LOC122145708,LOC122145734,LOC122145735,LOC122145754,LOC122145753,LOC122145752,LOC122145751,LOC122145750,LOC122145741,LOC122145749,LOC1221457…	0.000373381
Ala	Biological process	hydrogen peroxide metabolic process	GO:0042743	5	1.54743e-12	6.66568	20	44	1991	29197	LOC109083015,LOC109056214,LOC109056215,LOC109056218,LOC109056219,LOC109056216,LOC109056221,LOC109056250,prdx5,prdx2,LOC109104660,LOC109104654,LOC109104657,LOC109104650,LOC109104649,hbba2,hbae5,LOC109084014,LOC109084013,hbaa2,	5.72084e-09
Ala	Biological process	hydrogen peroxide catabolic process	GO:0042744	6	1.54743e-12	6.66568	20	44	1991	29197	LOC109083015,LOC109056214,LOC109056215,LOC109056218,LOC109056219,LOC109056216,LOC109056221,LOC109056250,prdx5,prdx2,LOC109104660,LOC109104654,LOC109104657,LOC109104650,LOC109104649,hbba2,hbae5,LOC109084014,LOC109084013,hbaa2,	5.72084e-09
Ala	Biological process	oxygen transport	GO:0015671	6	4.76241e-12	7.13408	18	37	1991	29197	LOC109083015,LOC109056214,LOC109056215,LOC109056218,LOC109056219,LOC109056216,LOC109056221,LOC109056250,LOC109104660,LOC109104654,LOC109104657,LOC109104650,LOC109104649,hbba2,hbae5,LOC109084014,LOC109084013,hbaa2,	5.86888e-09
Ala	Biological process	gas transport	GO:0015669	5	1.74875e-10	5.99911	18	44	1991	29197	LOC109083015,LOC109056214,LOC109056215,LOC109056218,LOC109056219,LOC109056216,LOC109056221,LOC109056250,LOC109104660,LOC109104654,LOC109104657,LOC109104650,LOC109104649,hbba2,hbae5,LOC109084014,LOC109084013,hbaa2,	1.61628e-07
Ala	Biological process	reactive oxygen species metabolic process	GO:0072593	4	1.92553e-08	3.7897	23	89	1991	29197	LOC109083015,LOC109056214,LOC109056215,LOC109056218,LOC109056219,LOC109056216,LOC109056221,LOC109056250,LOC109056281,prdx5,prdx2,LOC109104660,LOC109104654,LOC109104657,LOC109104650,LOC109104649,LOC109064071,hbba2,hbae5,LOC109084014,LOC109084013,hbaa2,LOC109088379,	1.42374e-05
Arg	Molecular function	protein kinase binding	GO:0019901	6	1.91807e-05	2.76745	22	282	891	31607	LOC109061430,cks2,LOC109053408,LOC109101117,shc2,LOC109057821,LOC109091681,LOC109065157,LOC122134641,LOC109076095,cav1,LOC109072999,LOC109048324,LOC122139951,LOC109048522,LOC109105843,LOC109057948,LOC109063164,LOC109090244,LOC122141059,LOC109055087,LOC109092473,	0.0177997
Arg	Molecular function	kinase binding	GO:0019900	5	9.15211e-05	2.49335	22	313	891	31607	LOC109061430,cks2,LOC109053408,LOC109101117,shc2,LOC109057821,LOC109091681,LOC109065157,LOC122134641,LOC109076095,cav1,LOC109072999,LOC109048324,LOC122139951,LOC109048522,LOC109105843,LOC109057948,LOC109063164,LOC109090244,LOC122141059,LOC109055087,LOC109092473,	0.0424658
Asp	Biological process	response to bacterium	GO:0009617	6	2.97185e-08	4.98573	18	254	415	29197	LOC109053805,LOC109094580,LOC122137793,nitr12,LOC109103679,LOC122137933,LOC109055725,LOC122144007,LOC122144008,LOC109079715,LOC109092973,LOC109092975,LOC109092963,LOC109092964,LOC109110612,LOC109110752,LOC109059452,LOC109110754,	5.53952e-05
Asp	Biological process	phospholipase C-activating dopamine receptor signaling pathway	GO:0060158	8	6.80962e-08	39.0857	5	9	415	29197	LOC109110250,LOC109110252,LOC109110238,LOC109110242,gnaq,	6.34657e-05
Asp	Biological process	response to external biotic stimulus	GO:0043207	4	1.76461e-07	3.3502	25	525	415	29197	LOC109053805,LOC122134396,LOC109094580,LOC109047454,LOC122137793,nitr12,LOC109103679,LOC122137933,LOC109055725,LOC122144007,LOC122144008,ccl36.1,LOC109079715,LOC109075013,LOC109092973,LOC109107197,LOC109092975,LOC109107198,LOC109092963,LOC109092964,LOC109084813,LOC109110612,LOC109110752,LOC109059452,LOC109110754,	0.000109641
Asp	Biological process	response to other organism	GO:0051707	5	1.76461e-07	3.3502	25	525	415	29197	LOC109053805,LOC122134396,LOC109094580,LOC109047454,LOC122137793,nitr12,LOC109103679,LOC122137933,LOC109055725,LOC122144007,LOC122144008,ccl36.1,LOC109079715,LOC109075013,LOC109092973,LOC109107197,LOC109092975,LOC109107198,LOC109092963,LOC109092964,LOC109084813,LOC109110612,LOC109110752,LOC109059452,LOC109110754,	0.000109641
Asp	Biological process	response to biotic stimulus	GO:0009607	3	2.03439e-07	3.32487	25	529	415	29197	LOC109053805,LOC122134396,LOC109094580,LOC109047454,LOC122137793,nitr12,LOC109103679,LOC122137933,LOC109055725,LOC122144007,LOC122144008,ccl36.1,LOC109079715,LOC109075013,LOC109092973,LOC109107197,LOC109092975,LOC109107198,LOC109092963,LOC109092964,LOC109084813,LOC109110612,LOC109110752,LOC109059452,LOC109110754,	7.58421e-05
Asp	Biological process	biological process involved in interspecies interaction between organisms	GO:0044419	2	4.48102e-07	3.18633	25	552	415	29197	LOC109053805,LOC122134396,LOC109094580,LOC109047454,LOC122137793,nitr12,LOC109103679,LOC122137933,LOC109055725,LOC122144007,LOC122144008,ccl36.1,LOC109079715,LOC109075013,LOC109092973,LOC109107197,LOC109092975,LOC109107198,LOC109092963,LOC109092964,LOC109084813,LOC109110612,LOC109110752,LOC109059452,LOC109110754,	0.00013921
Asp	Biological process	response to external stimulus	GO:0009605	3	7.44596e-07	2.63931	32	853	415	29197	LOC109053805,LOC122134396,LOC109094580,LOC109047454,LOC122137793,LOC109098650,nitr12,LOC109103679,LOC122137933,LOC109112281,LOC109112280,LOC109055725,LOC122144007,LOC122144008,ccl36.1,LOC109079715,LOC109075013,LOC109092973,LOC109107197,LOC109092975,LOC109107198,nr1h4,LOC109049082,LOC109056545,LOC109092963,LOC109092964,LOC109084813,LOC109069230,LOC109110612,LOC109110752,LOC109059452,LOC109110754,	0.000198275
Asp	Biological process	response to monoamine	GO:0071867	5	9.68299e-05	10.6597	5	33	415	29197	LOC109110250,LOC109110252,LOC109110238,LOC109110242,gnaq,	0.0225614
Asp	Biological process	response to catecholamine	GO:0071869	6	9.68299e-05	10.6597	5	33	415	29197	LOC109110250,LOC109110252,LOC109110238,LOC109110242,gnaq,	0.0225614
Asp	Biological process	cellular response to monoamine stimulus	GO:0071868	6	9.68299e-05	10.6597	5	33	415	29197	LOC109110250,LOC109110252,LOC109110238,LOC109110242,gnaq,	0.0225614
Asp	Biological process	cellular response to catecholamine stimulus	GO:0071870	7	9.68299e-05	10.6597	5	33	415	29197	LOC109110250,LOC109110252,LOC109110238,LOC109110242,gnaq,	0.0225614
Asp	Biological process	cellular response to dopamine	GO:1903351	8	9.68299e-05	10.6597	5	33	415	29197	LOC109110250,LOC109110252,LOC109110238,LOC109110242,gnaq,	0.0225614
Asp	Biological process	response to dopamine	GO:1903350	7	9.68299e-05	10.6597	5	33	415	29197	LOC109110250,LOC109110252,LOC109110238,LOC109110242,gnaq,	0.0225614
Asp	Biological process	G protein-coupled dopamine receptor signaling pathway	GO:0007212	7	9.68299e-05	10.6597	5	33	415	29197	LOC109110250,LOC109110252,LOC109110238,LOC109110242,gnaq,	0.0225614
Cys	Molecular function	haptoglobin binding	GO:0031720	4	1.34337e-14	12.4633	16	32	1268	31607	hbba2,LOC109056214,LOC109056215,LOC109056218,LOC109056219,LOC109056216,LOC109056221,LOC109056250,LOC109084014,LOC109084013,hbaa2,LOC109104660,LOC109104654,LOC109104657,LOC109104650,LOC109104649,	1.42397e-11
Cys	Molecular function	oxygen carrier activity	GO:0005344	3	1.34337e-14	12.4633	16	32	1268	31607	hbba2,LOC109056214,LOC109056215,LOC109056218,LOC109056219,LOC109056216,LOC109056221,LOC109056250,LOC109084014,LOC109084013,hbaa2,LOC109104660,LOC109104654,LOC109104657,LOC109104650,LOC109104649,	1.42397e-11
Cys	Molecular function	oxygen binding	GO:0019825	4	2.54907e-13	9.85472	17	43	1268	31607	hbba2,LOC109056214,LOC109056215,LOC109056218,LOC109056219,LOC109056216,LOC109056221,LOC109056250,LOC109084014,LOC109084013,hbaa2,LOC109104660,LOC109104654,LOC109104657,LOC109104650,LOC109104649,xgb,	9.00672e-11
Cys	Molecular function	peroxidase activity	GO:0004601	5	5.66065e-10	5.7061	19	83	1268	31607	hbba2,ptgs1,LOC109056214,LOC109056215,LOC109056218,LOC109056219,LOC109056216,LOC109056221,LOC109056250,LOC109071199,LOC109084014,LOC109084013,hbaa2,prdx2,LOC109104660,LOC109104654,LOC109104657,LOC109104650,LOC109104649,	1.50007e-07
Cys	Molecular function	oxidoreductase activity, acting on peroxide as acceptor	GO:0016684	4	2.43609e-09	5.26229	19	90	1268	31607	hbba2,ptgs1,LOC109056214,LOC109056215,LOC109056218,LOC109056219,LOC109056216,LOC109056221,LOC109056250,LOC109071199,LOC109084014,LOC109084013,hbaa2,prdx2,LOC109104660,LOC109104654,LOC109104657,LOC109104650,LOC109104649,	5.16452e-07
Cys	Molecular function	molecular carrier activity	GO:0140104	2	5.18807e-09	4.79359	20	104	1268	31607	LOC122140602,LOC109073683,hbba2,LOC109056214,LOC109056215,LOC109056218,LOC109056219,LOC109056216,LOC109056221,LOC109095845,LOC109056250,LOC109084014,LOC109084013,hbaa2,LOC109104660,LOC109104654,LOC109104657,LOC109104650,LOC109104649,LOC109104731,	9.1656e-07
Cys	Molecular function	antioxidant activity	GO:0016209	2	6.16912e-09	4.74793	20	105	1268	31607	hbba2,ptgs1,LOC109056214,LOC109056215,LOC109056218,LOC109056219,LOC109056216,LOC109056221,LOC109056250,LOC109071199,LOC109084014,LOC109084013,hbaa2,selenot1b,prdx2,LOC109104660,LOC109104654,LOC109104657,LOC109104650,LOC109104649,	9.34181e-07
Cys	Molecular function	heme binding	GO:0020037	5	8.90285e-06	2.73169	24	219	1268	31607	LOC109046447,hbba2,ptgs1,LOC109056214,LOC109056215,LOC109056218,LOC109056219,LOC109056216,LOC109056221,LOC109056250,LOC109084014,LOC109084013,hbaa2,LOC109051187,LOC109104908,LOC109078707,LOC122145692,LOC109104660,LOC109104654,LOC109104657,LOC109104650,LOC109104649,LOC109068452,xgb,	0.00117963
Cys	Molecular function	tetrapyrrole binding	GO:0046906	4	1.30386e-05	2.67071	24	224	1268	31607	LOC109046447,hbba2,ptgs1,LOC109056214,LOC109056215,LOC109056218,LOC109056219,LOC109056216,LOC109056221,LOC109056250,LOC109084014,LOC109084013,hbaa2,LOC109051187,LOC109104908,LOC109078707,LOC122145692,LOC109104660,LOC109104654,LOC109104657,LOC109104650,LOC109104649,LOC109068452,xgb,	0.00153566
Cys	Molecular function	organic acid binding	GO:0043177	4	1.86319e-05	3.0166	19	157	1268	31607	hbba2,LOC109056214,LOC109056215,LOC109056218,LOC109056219,LOC109056216,LOC109056221,LOC109056250,LOC109084014,LOC109084013,hbaa2,LOC109110376,LOC109104660,LOC109104654,LOC109104657,LOC109104650,LOC109104649,LOC109110447,LOC122147961,	0.00197499
Cys	Molecular function	inositol phosphate phosphatase activity	GO:0052745	7	7.20866e-05	6.46247	7	27	1268	31607	LOC109099544,LOC109108028,LOC109101447,LOC109094342,ptena,LOC109050713,LOC109105668,	0.00694653
Cys	Molecular function	thrombin-activated receptor activity	GO:0015057	8	0.000176695	6.79818	6	22	1268	31607	LOC109046258,LOC109053821,LOC109053820,LOC109053839,LOC109053842,LOC109045978,	0.0133783
Cys	Molecular function	proteinase-activated receptor activity	GO:0001648	7	0.000176695	6.79818	6	22	1268	31607	LOC109046258,LOC109053821,LOC109053820,LOC109053839,LOC109053842,LOC109045978,	0.0133783
Cys	Molecular function	NAD+-protein-arginine ADP-ribosyltransferase activity	GO:0106274	7	0.000425972	7.33137	5	17	1268	31607	LOC109071466,LOC109071467,LOC109071464,LOC109071465,LOC109077339,	0.0282207
Cys	Molecular function	coreceptor activity	GO:0015026	4	0.000590376	5.53926	6	27	1268	31607	LOC109064774,LOC109071076,LOC109084855,LOC109054699,LOC109063194,LOC109051318,	0.0368117
Cys	Cellular component	haptoglobin-hemoglobin complex	GO:0031838	3	1.36557e-14	12.4391	16	32	1101	27391	hbba2,LOC109056214,LOC109056215,LOC109056218,LOC109056219,LOC109056216,LOC109056221,LOC109056250,LOC109084014,LOC109084013,hbaa2,LOC109104660,LOC109104654,LOC109104657,LOC109104650,LOC109104649,	8.05689e-12
Cys	Cellular component	hemoglobin complex	GO:0005833	3	1.36557e-14	12.4391	16	32	1101	27391	hbba2,LOC109056214,LOC109056215,LOC109056218,LOC109056219,LOC109056216,LOC109056221,LOC109056250,LOC109084014,LOC109084013,hbaa2,LOC109104660,LOC109104654,LOC109104657,LOC109104650,LOC109104649,	8.05689e-12
Cys	Cellular component	blood microparticle	GO:0072562	3	3.81775e-10	7.10808	16	56	1101	27391	hbba2,LOC109056214,LOC109056215,LOC109056218,LOC109056219,LOC109056216,LOC109056221,LOC109056250,LOC109084014,LOC109084013,hbaa2,LOC109104660,LOC109104654,LOC109104657,LOC109104650,LOC109104649,	7.50825e-08
Cys	Biological process	oxygen transport	GO:0015671	6	1.9662e-13	10.9125	16	37	1157	29197	hbba2,LOC109056214,LOC109056215,LOC109056218,LOC109056219,LOC109056216,LOC109056221,LOC109056250,LOC109084014,LOC109084013,hbaa2,LOC109104660,LOC109104654,LOC109104657,LOC109104650,LOC109104649,	5.72952e-10
Cys	Biological process	hydrogen peroxide metabolic process	GO:0042743	5	3.26184e-13	9.74992	17	44	1157	29197	hbba2,LOC109056214,LOC109056215,LOC109056218,LOC109056219,LOC109056216,LOC109056221,LOC109056250,LOC109084014,LOC109084013,hbaa2,prdx2,LOC109104660,LOC109104654,LOC109104657,LOC109104650,LOC109104649,	4.75249e-10
Cys	Biological process	hydrogen peroxide catabolic process	GO:0042744	6	3.26184e-13	9.74992	17	44	1157	29197	hbba2,LOC109056214,LOC109056215,LOC109056218,LOC109056219,LOC109056216,LOC109056221,LOC109056250,LOC109084014,LOC109084013,hbaa2,prdx2,LOC109104660,LOC109104654,LOC109104657,LOC109104650,LOC109104649,	4.75249e-10
Cys	Biological process	gas transport	GO:0015669	5	4.88709e-12	9.1764	16	44	1157	29197	hbba2,LOC109056214,LOC109056215,LOC109056218,LOC109056219,LOC109056216,LOC109056221,LOC109056250,LOC109084014,LOC109084013,hbaa2,LOC109104660,LOC109104654,LOC109104657,LOC109104650,LOC109104649,	3.56025e-09
Cys	Biological process	reactive oxygen species metabolic process	GO:0072593	4	1.07577e-08	5.10373	18	89	1157	29197	hbba2,LOC109056214,LOC109056215,LOC109056218,LOC109056219,LOC109056216,LOC109056221,LOC109056250,LOC109084014,LOC109084013,hbaa2,LOC109104908,prdx2,LOC109104660,LOC109104654,LOC109104657,LOC109104650,LOC109104649,	6.26961e-06
Cys	Biological process	thrombin-activated receptor signaling pathway	GO:0070493	7	9.18096e-05	7.57053	6	20	1157	29197	LOC109046258,LOC109053821,LOC109053820,LOC109053839,LOC109053842,LOC109045978,	0.0445889
Glu	Biological process	response to bacterium	GO:0009617	6	9.352e-09	5.06735	19	254	431	29197	LOC109053805,LOC109094580,LOC122137793,nitr12,LOC122137933,LOC109055725,LOC122144007,LOC122144008,LOC109079715,LOC109092973,LOC109092975,LOC109092963,LOC109092964,LOC109098037,hhla2a.1,LOC109110612,LOC109110752,LOC109059452,LOC109110754,	1.85637e-05
Glu	Biological process	phospholipase C-activating dopamine receptor signaling pathway	GO:0060158	8	8.21974e-08	37.6347	5	9	431	29197	LOC109110250,LOC109110252,LOC109110238,LOC109110242,gnaq,	8.15809e-05
Glu	Biological process	response to external biotic stimulus	GO:0043207	4	1.26147e-06	3.0968	24	525	431	29197	LOC109053805,LOC122134396,LOC109094580,LOC109047454,LOC122137793,nitr12,LOC122137933,LOC109055725,LOC122144007,LOC122144008,ccl36.1,LOC109079715,LOC109075013,LOC109092973,LOC109092975,LOC109092963,LOC109092964,LOC109098037,hhla2a.1,LOC109084813,LOC109110612,LOC109110752,LOC109059452,LOC109110754,	0.000834671
Glu	Biological process	response to other organism	GO:0051707	5	1.26147e-06	3.0968	24	525	431	29197	LOC109053805,LOC122134396,LOC109094580,LOC109047454,LOC122137793,nitr12,LOC122137933,LOC109055725,LOC122144007,LOC122144008,ccl36.1,LOC109079715,LOC109075013,LOC109092973,LOC109092975,LOC109092963,LOC109092964,LOC109098037,hhla2a.1,LOC109084813,LOC109110612,LOC109110752,LOC109059452,LOC109110754,	0.000834671
Glu	Biological process	response to biotic stimulus	GO:0009607	3	1.4398e-06	3.07338	24	529	431	29197	LOC109053805,LOC122134396,LOC109094580,LOC109047454,LOC122137793,nitr12,LOC122137933,LOC109055725,LOC122144007,LOC122144008,ccl36.1,LOC109079715,LOC109075013,LOC109092973,LOC109092975,LOC109092963,LOC109092964,LOC109098037,hhla2a.1,LOC109084813,LOC109110612,LOC109110752,LOC109059452,LOC109110754,	0.000571602
Glu	Biological process	biological process involved in interspecies interaction between organisms	GO:0044419	2	2.99721e-06	2.94532	24	552	431	29197	LOC109053805,LOC122134396,LOC109094580,LOC109047454,LOC122137793,nitr12,LOC122137933,LOC109055725,LOC122144007,LOC122144008,ccl36.1,LOC109079715,LOC109075013,LOC109092973,LOC109092975,LOC109092963,LOC109092964,LOC109098037,hhla2a.1,LOC109084813,LOC109110612,LOC109110752,LOC109059452,LOC109110754,	0.000991577
Glu	Biological process	response to external stimulus	GO:0009605	3	4.66045e-06	2.46192	31	853	431	29197	LOC109053805,cry3a,LOC122134396,LOC109094580,LOC109047454,LOC122137793,LOC109098650,nitr12,LOC122137933,LOC109055725,LOC122144007,LOC122144008,ccl36.1,LOC109079715,LOC109075013,LOC109092973,LOC109092975,nr1h4,LOC109049082,LOC109056545,LOC109092963,LOC109092964,LOC109098037,hhla2a.1,LOC109056119,LOC109084813,LOC109069230,LOC109110612,LOC109110752,LOC109059452,LOC109110754,	0.00132157
Glu	Biological process	response to monoamine	GO:0071867	5	0.000115605	10.264	5	33	431	29197	LOC109110250,LOC109110252,LOC109110238,LOC109110242,gnaq,	0.0286846
Glu	Biological process	response to catecholamine	GO:0071869	6	0.000115605	10.264	5	33	431	29197	LOC109110250,LOC109110252,LOC109110238,LOC109110242,gnaq,	0.0286846
Glu	Biological process	cellular response to monoamine stimulus	GO:0071868	6	0.000115605	10.264	5	33	431	29197	LOC109110250,LOC109110252,LOC109110238,LOC109110242,gnaq,	0.0286846
Glu	Biological process	cellular response to catecholamine stimulus	GO:0071870	7	0.000115605	10.264	5	33	431	29197	LOC109110250,LOC109110252,LOC109110238,LOC109110242,gnaq,	0.0286846
Glu	Biological process	cellular response to dopamine	GO:1903351	8	0.000115605	10.264	5	33	431	29197	LOC109110250,LOC109110252,LOC109110238,LOC109110242,gnaq,	0.0286846
Glu	Biological process	response to dopamine	GO:1903350	7	0.000115605	10.264	5	33	431	29197	LOC109110250,LOC109110252,LOC109110238,LOC109110242,gnaq,	0.0286846
Glu	Biological process	G protein-coupled dopamine receptor signaling pathway	GO:0007212	7	0.000115605	10.264	5	33	431	29197	LOC109110250,LOC109110252,LOC109110238,LOC109110242,gnaq,	0.0286846
Gly	Molecular function	peptidase activity	GO:0008233	4	1.69117e-05	1.60339	83	1107	1478	31607	LOC109105377,LOC109071077,cpa5,cpa1,LOC109062165,LOC109065120,LOC109099389,LOC109094908,LOC109059707,LOC109053174,agbl5,LOC109090151,LOC109092323,LOC109078041,LOC122142426,LOC109045197,LOC109110641,capn2l,LOC109060467,LOC109060466,capn2b,LOC109101074,capn1b,LOC109048782,LOC122134896,LOC109099513,LOC109099515,mmp13a,LOC109105401,LOC109046961,adamtsl3,LOC109046959,LOC109110386,LOC109089222,LOC10904…	0.0202771
Ile	Biological process	leukocyte cell-cell adhesion	GO:0007159	5	1.6387e-06	3.18571	22	165	1222	29197	LOC122145918,LOC109098906,LOC122144297,LOC109073328,LOC109076832,LOC109111285,selplg,LOC109061736,LOC122134902,LOC122136711,LOC109083294,LOC109075670,LOC109062380,LOC109069727,LOC109104180,zgc:153631,LOC122147588,LOC122144007,LOC109079715,LOC109049082,syk,LOC109061939,	0.00485382
Ile	Biological process	cell activation	GO:0001775	3	1.8707e-06	2.47167	33	319	1222	29197	LOC109052720,LOC109075853,LOC122149036,LOC122145918,LOC109098906,LOC122144297,LOC109076832,LOC109111285,LOC109095928,LOC109061736,LOC122134902,LOC109092003,LOC109088966,LOC122136711,LOC109083294,LOC109075670,LOC109062380,LOC122137619,LOC109069727,LOC109104180,fgb,fga,zgc:153631,LOC122147588,LOC122144007,LOC109079715,tln1,LOC122144048,LOC109049082,LOC109092662,syk,LOC109061939,LOC109106044,	0.00277051
Ile	Biological process	regulation of mononuclear cell migration	GO:0071675	8	2.57153e-06	8.31054	8	23	1222	29197	LOC122145918,LOC109066180,LOC109075670,LOC109062380,LOC109085018,LOC109085017,zgc:153631,LOC109061939,	0.00253896
Ile	Biological process	positive regulation of mononuclear cell migration	GO:0071677	9	2.57153e-06	8.31054	8	23	1222	29197	LOC122145918,LOC109066180,LOC109075670,LOC109062380,LOC109085018,LOC109085017,zgc:153631,LOC109061939,	0.00253896
Ile	Biological process	regulation of T cell proliferation	GO:0042129	9	6.02295e-06	3.53198	17	115	1222	29197	LOC122145918,LOC109076832,LOC109111285,LOC122134902,LOC122136711,LOC109083294,LOC109075670,LOC109062380,LOC109069727,LOC109104180,zgc:153631,LOC122147588,LOC122144007,LOC109079715,LOC109049082,syk,LOC109061939,	0.003568
Ile	Biological process	T cell proliferation	GO:0042098	7	6.78525e-06	3.50153	17	116	1222	29197	LOC122145918,LOC109076832,LOC109111285,LOC122134902,LOC122136711,LOC109083294,LOC109075670,LOC109062380,LOC109069727,LOC109104180,zgc:153631,LOC122147588,LOC122144007,LOC109079715,LOC109049082,syk,LOC109061939,	0.00334965
Ile	Biological process	regulation of leukocyte cell-cell adhesion	GO:1903037	7	7.19114e-06	3.10296	20	154	1222	29197	LOC122145918,LOC109098906,LOC122144297,LOC109076832,LOC109111285,LOC109061736,LOC122134902,LOC122136711,LOC109083294,LOC109075670,LOC109062380,LOC109069727,LOC109104180,zgc:153631,LOC122147588,LOC122144007,LOC109079715,LOC109049082,syk,LOC109061939,	0.00304288
Ile	Biological process	regulation of mononuclear cell proliferation	GO:0032944	7	1.20522e-05	3.35684	17	121	1222	29197	LOC122145918,LOC109076832,LOC109111285,LOC122134902,LOC122136711,LOC109083294,LOC109075670,LOC109062380,LOC109069727,LOC109104180,zgc:153631,LOC122147588,LOC122144007,LOC109079715,LOC109049082,syk,LOC109061939,	0.00446233
Ile	Biological process	regulation of leukocyte proliferation	GO:0070663	6	1.20522e-05	3.35684	17	121	1222	29197	LOC122145918,LOC109076832,LOC109111285,LOC122134902,LOC122136711,LOC109083294,LOC109075670,LOC109062380,LOC109069727,LOC109104180,zgc:153631,LOC122147588,LOC122144007,LOC109079715,LOC109049082,syk,LOC109061939,	0.00446233
Ile	Biological process	regulation of lymphocyte proliferation	GO:0050670	8	1.20522e-05	3.35684	17	121	1222	29197	LOC122145918,LOC109076832,LOC109111285,LOC122134902,LOC122136711,LOC109083294,LOC109075670,LOC109062380,LOC109069727,LOC109104180,zgc:153631,LOC122147588,LOC122144007,LOC109079715,LOC109049082,syk,LOC109061939,	0.00446233
Ile	Biological process	regulation of alpha-beta T cell activation	GO:0046634	9	1.5338e-05	7.96427	7	21	1222	29197	LOC122145918,LOC109075670,LOC109062380,zgc:153631,LOC109049082,syk,LOC109061939,	0.00413012
Ile	Biological process	regulation of T cell activation	GO:0050863	8	1.54243e-05	2.94973	20	162	1222	29197	LOC122145918,LOC109098906,LOC122144297,LOC109076832,LOC109111285,LOC109061736,LOC122134902,LOC122136711,LOC109083294,LOC109075670,LOC109062380,LOC109069727,LOC109104180,zgc:153631,LOC122147588,LOC122144007,LOC109079715,LOC109049082,syk,LOC109061939,	0.00380724
Ile	Biological process	mononuclear cell proliferation	GO:0032943	5	1.67392e-05	3.27563	17	124	1222	29197	LOC122145918,LOC109076832,LOC109111285,LOC122134902,LOC122136711,LOC109083294,LOC109075670,LOC109062380,LOC109069727,LOC109104180,zgc:153631,LOC122147588,LOC122144007,LOC109079715,LOC109049082,syk,LOC109061939,	0.00381396
Ile	Biological process	leukocyte proliferation	GO:0070661	4	1.67392e-05	3.27563	17	124	1222	29197	LOC122145918,LOC109076832,LOC109111285,LOC122134902,LOC122136711,LOC109083294,LOC109075670,LOC109062380,LOC109069727,LOC109104180,zgc:153631,LOC122147588,LOC122144007,LOC109079715,LOC109049082,syk,LOC109061939,	0.00381396
Ile	Biological process	lymphocyte proliferation	GO:0046651	6	1.67392e-05	3.27563	17	124	1222	29197	LOC122145918,LOC109076832,LOC109111285,LOC122134902,LOC122136711,LOC109083294,LOC109075670,LOC109062380,LOC109069727,LOC109104180,zgc:153631,LOC122147588,LOC122144007,LOC109079715,LOC109049082,syk,LOC109061939,	0.00381396
Ile	Biological process	platelet activation	GO:0030168	4	1.79913e-05	6.59112	8	29	1222	29197	LOC109095928,LOC109088966,LOC122137619,fgb,fga,tln1,LOC109092662,syk,	0.00333064
Ile	Biological process	T cell activation	GO:0042110	6	2.21425e-05	2.58301	24	222	1222	29197	LOC109052720,LOC109075853,LOC122145918,LOC109098906,LOC122144297,LOC109076832,LOC109111285,LOC109061736,LOC122134902,LOC122136711,LOC109083294,LOC109075670,LOC109062380,LOC109069727,LOC109104180,zgc:153631,LOC122147588,LOC122144007,LOC109079715,LOC122144048,LOC109049082,syk,LOC109061939,LOC109106044,	0.003858
Ile	Biological process	negative regulation of T cell activation	GO:0050868	9	3.96575e-05	3.34946	15	107	1222	29197	LOC122145918,LOC109076832,LOC109111285,LOC122134902,LOC122136711,LOC109083294,LOC109075670,LOC109062380,LOC109069727,LOC109104180,zgc:153631,LOC122144007,LOC109079715,LOC109049082,LOC109061939,	0.00652586
Ile	Biological process	negative regulation of leukocyte cell-cell adhesion	GO:1903038	8	3.96575e-05	3.34946	15	107	1222	29197	LOC122145918,LOC109076832,LOC109111285,LOC122134902,LOC122136711,LOC109083294,LOC109075670,LOC109062380,LOC109069727,LOC109104180,zgc:153631,LOC122144007,LOC109079715,LOC109049082,LOC109061939,	0.00652586
Ile	Biological process	negative regulation of T cell proliferation	GO:0042130	10	5.12583e-05	3.44845	14	97	1222	29197	LOC122145918,LOC109076832,LOC109111285,LOC122134902,LOC122136711,LOC109083294,LOC109075670,LOC109062380,LOC109069727,LOC109104180,zgc:153631,LOC122144007,LOC109079715,LOC109061939,	0.00759135
Ile	Biological process	regulation of cell-cell adhesion	GO:0022407	6	5.15348e-05	2.71509	20	176	1222	29197	LOC122145918,LOC109098906,LOC122144297,LOC109076832,LOC109111285,LOC109061736,LOC122134902,LOC122136711,LOC109083294,LOC109075670,LOC109062380,LOC109069727,LOC109104180,zgc:153631,LOC122147588,LOC122144007,LOC109079715,LOC109049082,syk,LOC109061939,	0.00726887
Ile	Biological process	regulation of lymphocyte activation	GO:0051249	7	5.15348e-05	2.71509	20	176	1222	29197	LOC122145918,LOC109098906,LOC122144297,LOC109076832,LOC109111285,LOC109061736,LOC122134902,LOC122136711,LOC109083294,LOC109075670,LOC109062380,LOC109069727,LOC109104180,zgc:153631,LOC122147588,LOC122144007,LOC109079715,LOC109049082,syk,LOC109061939,	0.00726887
Ile	Biological process	negative regulation of lymphocyte activation	GO:0051250	8	5.50184e-05	3.25811	15	110	1222	29197	LOC122145918,LOC109076832,LOC109111285,LOC122134902,LOC122136711,LOC109083294,LOC109075670,LOC109062380,LOC109069727,LOC109104180,zgc:153631,LOC122144007,LOC109079715,LOC109049082,LOC109061939,	0.00708542
Ile	Biological process	alpha-beta T cell proliferation	GO:0046633	8	6.38668e-05	7.96427	6	18	1222	29197	LOC122145918,LOC109075670,LOC109062380,zgc:153631,syk,LOC109061939,	0.00788222
Ile	Biological process	regulation of alpha-beta T cell proliferation	GO:0046640	10	6.38668e-05	7.96427	6	18	1222	29197	LOC122145918,LOC109075670,LOC109062380,zgc:153631,syk,LOC109061939,	0.00788222
Ile	Biological process	negative regulation of mononuclear cell proliferation	GO:0032945	8	6.44539e-05	3.37878	14	99	1222	29197	LOC122145918,LOC109076832,LOC109111285,LOC122134902,LOC122136711,LOC109083294,LOC109075670,LOC109062380,LOC109069727,LOC109104180,zgc:153631,LOC122144007,LOC109079715,LOC109061939,	0.00734279
Ile	Biological process	negative regulation of leukocyte proliferation	GO:0070664	7	6.44539e-05	3.37878	14	99	1222	29197	LOC122145918,LOC109076832,LOC109111285,LOC122134902,LOC122136711,LOC109083294,LOC109075670,LOC109062380,LOC109069727,LOC109104180,zgc:153631,LOC122144007,LOC109079715,LOC109061939,	0.00734279
Ile	Biological process	negative regulation of lymphocyte proliferation	GO:0050672	9	6.44539e-05	3.37878	14	99	1222	29197	LOC122145918,LOC109076832,LOC109111285,LOC122134902,LOC122136711,LOC109083294,LOC109075670,LOC109062380,LOC109069727,LOC109104180,zgc:153631,LOC122144007,LOC109079715,LOC109061939,	0.00734279
Ile	Biological process	negative regulation of cell activation	GO:0050866	6	6.79528e-05	3.19993	15	112	1222	29197	LOC122145918,LOC109076832,LOC109111285,LOC122134902,LOC122136711,LOC109083294,LOC109075670,LOC109062380,LOC109069727,LOC109104180,zgc:153631,LOC122144007,LOC109079715,LOC109049082,LOC109061939,	0.00694056
Ile	Biological process	negative regulation of leukocyte activation	GO:0002695	7	6.79528e-05	3.19993	15	112	1222	29197	LOC122145918,LOC109076832,LOC109111285,LOC122134902,LOC122136711,LOC109083294,LOC109075670,LOC109062380,LOC109069727,LOC109104180,zgc:153631,LOC122144007,LOC109079715,LOC109049082,LOC109061939,	0.00694056
Ile	Biological process	lymphocyte activation	GO:0046649	5	7.21441e-05	2.35165	25	254	1222	29197	LOC109052720,LOC109075853,LOC122145918,LOC109098906,LOC122144297,LOC109076832,LOC109111285,LOC109061736,LOC122134902,LOC122136711,LOC109083294,LOC109075670,LOC109062380,LOC109069727,LOC109104180,zgc:153631,LOC122147588,LOC122144007,LOC109079715,LOC122144048,LOC109049082,LOC109092662,syk,LOC109061939,LOC109106044,	0.00689326
Ile	Biological process	negative regulation of alpha-beta T cell activation	GO:0046636	10	9.00417e-05	7.54509	6	19	1222	29197	LOC122145918,LOC109075670,LOC109062380,zgc:153631,LOC109049082,LOC109061939,	0.00833449
Ile	Biological process	negative regulation of cell-cell adhesion	GO:0022408	7	9.2333e-05	3.11645	15	115	1222	29197	LOC122145918,LOC109076832,LOC109111285,LOC122134902,LOC122136711,LOC109083294,LOC109075670,LOC109062380,LOC109069727,LOC109104180,zgc:153631,LOC122144007,LOC109079715,LOC109049082,LOC109061939,	0.00828759
Ile	Biological process	regulation of cell activation	GO:0050865	5	0.000111724	2.56912	20	186	1222	29197	LOC122145918,LOC109098906,LOC122144297,LOC109076832,LOC109111285,LOC109061736,LOC122134902,LOC122136711,LOC109083294,LOC109075670,LOC109062380,LOC109069727,LOC109104180,zgc:153631,LOC122147588,LOC122144007,LOC109079715,LOC109049082,syk,LOC109061939,	0.00973313
Ile	Biological process	regulation of leukocyte activation	GO:0002694	6	0.000111724	2.56912	20	186	1222	29197	LOC122145918,LOC109098906,LOC122144297,LOC109076832,LOC109111285,LOC109061736,LOC122134902,LOC122136711,LOC109083294,LOC109075670,LOC109062380,LOC109069727,LOC109104180,zgc:153631,LOC122147588,LOC122144007,LOC109079715,LOC109049082,syk,LOC109061939,	0.00973313
Ile	Biological process	alpha-beta T cell activation	GO:0046631	7	0.000120787	5.9732	7	28	1222	29197	LOC122145918,LOC109075670,LOC109062380,zgc:153631,LOC109049082,syk,LOC109061939,	0.0099381
Ile	Biological process	cell-cell adhesion	GO:0098609	4	0.000141831	1.66833	56	802	1222	29197	LOC122147696,LOC109095456,LOC122134381,igsf11,si:ch211-186j3.6,LOC109057112,LOC122145918,LOC109048242,LOC109098906,LOC122144297,LOC109095584,LOC109048794,LOC109073328,LOC109076832,LOC109076872,LOC109111285,cdh10a,cdh12a,dscama,selplg,LOC109093720,LOC109056344,LOC109061736,LOC122134902,LOC122146596,itga7,LOC122136711,LOC109048849,LOC109073005,LOC109083294,LOC109075670,LOC109062380,LOC122137619,LOC…	0.0113541
Ile	Biological process	positive regulation of T cell migration	GO:2000406	11	0.000185817	8.53314	5	14	1222	29197	LOC122145918,LOC109075670,LOC109062380,zgc:153631,LOC109061939,	0.0144839
Ile	Biological process	regulation of T cell migration	GO:2000404	10	0.000185817	8.53314	5	14	1222	29197	LOC122145918,LOC109075670,LOC109062380,zgc:153631,LOC109061939,	0.0144839
Ile	Biological process	positive regulation of lymphocyte migration	GO:2000403	10	0.000185817	8.53314	5	14	1222	29197	LOC122145918,LOC109075670,LOC109062380,zgc:153631,LOC109061939,	0.0144839
Ile	Biological process	regulation of lymphocyte migration	GO:2000401	9	0.000185817	8.53314	5	14	1222	29197	LOC122145918,LOC109075670,LOC109062380,zgc:153631,LOC109061939,	0.0144839
Ile	Biological process	negative regulation of immune system process	GO:0002683	5	0.000187675	2.81092	16	136	1222	29197	LOC122145918,LOC109076832,LOC109111285,LOC122134902,LOC122136711,LOC109083294,LOC109075670,LOC109062380,LOC109069727,LOC109104180,zgc:153631,LOC122144007,LOC109079715,LOC109049082,LOC109073911,LOC109061939,	0.0132355
Ile	Biological process	leukocyte activation	GO:0045321	4	0.000280866	2.15639	25	277	1222	29197	LOC109052720,LOC109075853,LOC122145918,LOC109098906,LOC122144297,LOC109076832,LOC109111285,LOC109061736,LOC122134902,LOC122136711,LOC109083294,LOC109075670,LOC109062380,LOC109069727,LOC109104180,zgc:153631,LOC122147588,LOC122144007,LOC109079715,LOC122144048,LOC109049082,LOC109092662,syk,LOC109061939,LOC109106044,	0.0193471
Ile	Biological process	positive regulation of T cell proliferation	GO:0042102	10	0.000331763	3.2215	12	89	1222	29197	LOC109076832,LOC109111285,LOC122134902,LOC122136711,LOC109083294,LOC109069727,LOC109104180,LOC122147588,LOC122144007,LOC109079715,LOC109049082,syk,	0.0223337
Ile	Biological process	receptor guanylyl cyclase signaling pathway	GO:0007168	8	0.000362985	5.06817	7	33	1222	29197	LOC109094663,LOC109094665,LOC109059199,LOC109059567,LOC109094494,LOC109077914,LOC109100341,	0.0238925
Ile	Biological process	negative regulation of alpha-beta T cell proliferation	GO:0046642	11	0.000378005	7.4665	5	16	1222	29197	LOC122145918,LOC109075670,LOC109062380,zgc:153631,LOC109061939,	0.0243402
Ile	Biological process	positive regulation of T cell activation	GO:0050870	9	0.00039531	2.73582	15	131	1222	29197	LOC109098906,LOC122144297,LOC109076832,LOC109111285,LOC109061736,LOC122134902,LOC122136711,LOC109083294,LOC109069727,LOC109104180,LOC122147588,LOC122144007,LOC109079715,LOC109049082,syk,	0.024913
Ile	Biological process	positive regulation of leukocyte cell-cell adhesion	GO:1903039	8	0.00039531	2.73582	15	131	1222	29197	LOC109098906,LOC122144297,LOC109076832,LOC109111285,LOC109061736,LOC122134902,LOC122136711,LOC109083294,LOC109069727,LOC109104180,LOC122147588,LOC122144007,LOC109079715,LOC109049082,syk,	0.024913
Ile	Biological process	regulation of leukocyte migration	GO:0002685	7	0.000491956	3.83991	9	56	1222	29197	LOC122145918,LOC109066180,LOC109075670,LOC109062380,LOC109085018,LOC109085017,zgc:153631,LOC109049082,LOC109061939,	0.0297383
Ile	Biological process	positive regulation of mononuclear cell proliferation	GO:0032946	8	0.000499695	3.08294	12	93	1222	29197	LOC109076832,LOC109111285,LOC122134902,LOC122136711,LOC109083294,LOC109069727,LOC109104180,LOC122147588,LOC122144007,LOC109079715,LOC109049082,syk,	0.0296019
Ile	Biological process	positive regulation of leukocyte proliferation	GO:0070665	7	0.000499695	3.08294	12	93	1222	29197	LOC109076832,LOC109111285,LOC122134902,LOC122136711,LOC109083294,LOC109069727,LOC109104180,LOC122147588,LOC122144007,LOC109079715,LOC109049082,syk,	0.0296019
Ile	Biological process	positive regulation of lymphocyte proliferation	GO:0050671	9	0.000499695	3.08294	12	93	1222	29197	LOC109076832,LOC109111285,LOC122134902,LOC122136711,LOC109083294,LOC109069727,LOC109104180,LOC122147588,LOC122144007,LOC109079715,LOC109049082,syk,	0.0296019
Ile	Biological process	positive regulation of cell-cell adhesion	GO:0022409	7	0.000637193	2.616	15	137	1222	29197	LOC109098906,LOC122144297,LOC109076832,LOC109111285,LOC109061736,LOC122134902,LOC122136711,LOC109083294,LOC109069727,LOC109104180,LOC122147588,LOC122144007,LOC109079715,LOC109049082,syk,	0.0356106
Ile	Biological process	defense response to Gram-positive bacterium	GO:0050830	8	0.000906227	6.28758	5	19	1222	29197	LOC122145918,LOC109075670,LOC109062380,zgc:153631,LOC109061939,	0.0497082
Ile	Biological process	T cell migration	GO:0072678	8	0.000906227	6.28758	5	19	1222	29197	LOC122145918,LOC109075670,LOC109062380,zgc:153631,LOC109061939,	0.0497082
Leu	Molecular function	olfactory receptor activity	GO:0004984	5	3.1437e-08	5.61173	16	153	589	31607	LOC109084126,LOC109105517,LOC109089374,LOC109047145,or64a1,LOC109085523,LOC122139757,LOC122139756,LOC122139755,LOC122139903,LOC122139902,LOC109068791,LOC109068790,LOC109068789,LOC109049258,LOC109090051,	2.48352e-05
Leu	Molecular function	hormone activity	GO:0005179	6	0.000117519	3.26639	14	230	589	31607	LOC122141928,npffl,LOC109098538,crhb,LOC109077408,LOC109054014,LOC109071605,LOC122137967,LOC109091747,LOC109077492,thpo,LOC109094663,LOC109094664,LOC109094665,	0.04642
Lys	Molecular function	acid-ammonia (or amide) ligase activity	GO:0016880	5	2.51405e-05	12.4066	5	11	1158	31607	dph6,lgsn,LOC109056016,LOC109056015,LOC122149284,	0.0255176
Met	Molecular function	ferric iron binding	GO:0008199	9	1.38776e-08	10.2487	10	24	1285	31607	LOC109054930,LOC122136542,LOC109058847,LOC109080092,LOC109080096,LOC109080089,LOC109080076,LOC109075521,LOC109084530,LOC122134126,	1.5876e-05
Met	Molecular function	olfactory receptor activity	GO:0004984	5	2.7452e-07	3.53681	22	153	1285	31607	LOC109102292,LOC122147636,LOC109089661,LOC109104410,LOC109069993,LOC109053722,LOC109053723,LOC109104510,LOC109102745,LOC109102742,LOC109102746,LOC109046185,LOC109084111,LOC109084110,LOC109084108,LOC109084109,LOC109084115,LOC109084116,LOC122147849,LOC109089853,LOC109089482,LOC109089483,	0.000157025
Met	Molecular function	ferrous iron binding	GO:0008198	9	1.03594e-05	5.46597	10	45	1285	31607	LOC109054930,LOC122136542,LOC109058847,LOC109080092,LOC109080096,LOC109080089,LOC109080076,LOC109075521,LOC109084530,LOC122134126,	0.00395038
Met	Biological process	sequestering of metal ion	GO:0051238	4	4.10427e-09	13.4177	9	17	1152	29197	LOC109054930,LOC122136542,LOC109058847,LOC109080092,LOC109080096,LOC109080089,LOC109080076,LOC109075521,LOC109084530,	1.18244e-05
Met	Biological process	intracellular sequestering of iron ion	GO:0006880	6	4.10427e-09	13.4177	9	17	1152	29197	LOC109054930,LOC122136542,LOC109058847,LOC109080092,LOC109080096,LOC109080089,LOC109080076,LOC109075521,LOC109084530,	1.18244e-05
Met	Biological process	sequestering of iron ion	GO:0097577	5	4.10427e-09	13.4177	9	17	1152	29197	LOC109054930,LOC122136542,LOC109058847,LOC109080092,LOC109080096,LOC109080089,LOC109080076,LOC109075521,LOC109084530,	1.18244e-05
Met	Biological process	phospholipase C-activating G protein-coupled receptor signaling pathway	GO:0007200	7	1.41107e-07	3.33482	25	190	1152	29197	LOC122134782,LOC122134781,LOC109110250,LOC109110252,LOC109110238,LOC109110242,LOC122134130,LOC109046258,LOC109053821,LOC109053820,LOC109053839,LOC109053842,LOC122149251,gnaq,LOC109111924,LOC109111923,LOC109045978,LOC122134736,LOC122134735,LOC122134738,LOC122134737,LOC122134739,LOC122134734,LOC122134740,LOC109111866,	0.000101632
Met	Biological process	intracellular iron ion homeostasis	GO:0006879	7	2.0857e-07	7.14848	11	39	1152	29197	LOC109054930,LOC122136542,LOC109058847,LOC109080092,LOC109080096,LOC109080089,LOC109080076,LOC109075521,LOC109084530,LOC122134126,LOC109055285,	0.000120178
Met	Biological process	cellular response to fatty acid	GO:0071398	6	2.80467e-06	12.6723	6	12	1152	29197	LOC109102789,LOC109102788,LOC109077978,LOC109077998,LOC109077995,LOC109111868,	0.00134671
Met	Biological process	response to fatty acid	GO:0070542	5	3.17359e-06	9.85624	7	18	1152	29197	LOC109102789,LOC109102788,LOC109077978,LOC109077998,LOC122148847,LOC109077995,LOC109111868,	0.00130616
Met	Biological process	positive regulation of Rho protein signal transduction	GO:0035025	10	4.0703e-06	3.8256	16	106	1152	29197	LOC122134782,LOC122134781,LOC109046258,LOC109053821,LOC109053820,LOC109053839,LOC109053842,LOC122149251,LOC109045978,LOC122134736,LOC122134735,LOC122134738,LOC122134737,LOC122134739,LOC122134734,LOC122134740,	0.00146582
Met	Biological process	positive regulation of small GTPase mediated signal transduction	GO:0051057	9	4.6126e-06	3.78985	16	107	1152	29197	LOC122134782,LOC122134781,LOC109046258,LOC109053821,LOC109053820,LOC109053839,LOC109053842,LOC122149251,LOC109045978,LOC122134736,LOC122134735,LOC122134738,LOC122134737,LOC122134739,LOC122134734,LOC122134740,	0.00147654
Met	Biological process	cellular response to chemical stimulus	GO:0070887	4	5.01512e-06	1.84837	59	809	1152	29197	LOC109063025,rarab,LOC109110250,LOC109110252,LOC109110238,LOC109110242,LOC109056246,LOC109089158,LOC109072761,LOC109049583,LOC109049581,LOC109049580,LOC109056289,LOC109072776,LOC109061373,LOC109084036,LOC109069614,LOC109102789,LOC109102788,LOC109094634,LOC109061727,pik3r3b,LOC109061425,ccl25b,LOC109068097,nr5a2,LOC109061012,LOC109060192,LOC109109081,LOC109054778,gnb5a,LOC122142207,LOC109069727,pc…	0.00144486
Met	Biological process	positive regulation of biological process	GO:0048518	4	7.15515e-06	1.37995	172	3159	1152	29197	LOC109050539,LOC109091093,LOC109047358,LOC109050558,LOC109050564,LOC109066905,LOC109061217,LOC109085644,LOC122136124,myog,LOC109103172,LOC109054953,LOC109074571,LOC109045583,fgf1b,LOC122134782,LOC122134781,tie1,lbh,ulk2,LOC109051060,wnk2,LOC109110691,LOC109086080,LOC109079314,LOC109104808,LOC122141509,LOC109089169,LOC109080342,LOC122136169,LOC109089158,LOC109051806,LOC109049583,LOC109049581,LOC10…	0.001874
Met	Biological process	phospholipase C-activating dopamine receptor signaling pathway	GO:0060158	8	1.04608e-05	14.0803	5	9	1152	29197	LOC109110250,LOC109110252,LOC109110238,LOC109110242,gnaq,	0.00251147
Met	Biological process	response to chemical	GO:0042221	3	2.34985e-05	1.59254	82	1305	1152	29197	LOC109050539,LOC109095466,LOC109063025,rarab,LOC109110250,LOC109110252,LOC109110238,LOC109104808,LOC109110242,LOC109089169,LOC109056246,LOC109089158,LOC109072761,LOC109049583,LOC109049581,LOC109049580,LOC109056289,LOC109072776,LOC109050654,LOC122138882,LOC109061373,LOC109048713,LOC109084036,LOC109069614,LOC109102789,LOC109102788,LOC109094634,mpl,LOC109070657,LOC109061727,il6r,LOC109056394,LOC1090…	0.00520763
Met	Biological process	cell-substrate adhesion	GO:0031589	4	2.77963e-05	2.68068	22	208	1152	29197	LOC109085634,LOC109054574,LOC109053172,LOC109082501,LOC109105281,LOC109087573,rell2,zgc:112964,LOC109085881,itgb6,LOC109046235,LOC109046234,LOC109046694,LOC109089912,itga6a,parvb,LOC109045415,LOC109046820,LOC109069854,vwa2,LOC109101625,LOC109099234,	0.00572008
Met	Biological process	response to monoamine	GO:0071867	5	3.29877e-05	6.14415	8	33	1152	29197	LOC109110250,LOC109110252,LOC109110238,LOC109110242,gnb5a,gnaq,drd4a,nsg2,	0.00633584
Met	Biological process	response to catecholamine	GO:0071869	6	3.29877e-05	6.14415	8	33	1152	29197	LOC109110250,LOC109110252,LOC109110238,LOC109110242,gnb5a,gnaq,drd4a,nsg2,	0.00633584
Met	Biological process	cellular response to monoamine stimulus	GO:0071868	6	3.29877e-05	6.14415	8	33	1152	29197	LOC109110250,LOC109110252,LOC109110238,LOC109110242,gnb5a,gnaq,drd4a,nsg2,	0.00633584
Met	Biological process	cellular response to catecholamine stimulus	GO:0071870	7	3.29877e-05	6.14415	8	33	1152	29197	LOC109110250,LOC109110252,LOC109110238,LOC109110242,gnb5a,gnaq,drd4a,nsg2,	0.00633584
Met	Biological process	cellular response to dopamine	GO:1903351	8	3.29877e-05	6.14415	8	33	1152	29197	LOC109110250,LOC109110252,LOC109110238,LOC109110242,gnb5a,gnaq,drd4a,nsg2,	0.00633584
Met	Biological process	response to dopamine	GO:1903350	7	3.29877e-05	6.14415	8	33	1152	29197	LOC109110250,LOC109110252,LOC109110238,LOC109110242,gnb5a,gnaq,drd4a,nsg2,	0.00633584
Met	Biological process	G protein-coupled dopamine receptor signaling pathway	GO:0007212	7	3.29877e-05	6.14415	8	33	1152	29197	LOC109110250,LOC109110252,LOC109110238,LOC109110242,gnb5a,gnaq,drd4a,nsg2,	0.00633584
Met	Biological process	positive regulation of cellular process	GO:0048522	5	4.36674e-05	1.3612	155	2886	1152	29197	LOC109050539,LOC109091093,LOC109047358,LOC109050558,LOC109050564,LOC109066905,LOC109061217,LOC109085644,LOC122136124,myog,LOC109103172,LOC109054953,LOC109074571,fgf1b,LOC122134782,LOC122134781,tie1,lbh,ulk2,LOC109051060,wnk2,LOC109110691,LOC109086080,LOC109079314,LOC109104808,LOC122141509,LOC109089169,LOC109080342,LOC122136169,LOC109051806,LOC109049583,LOC109049581,LOC109049580,LOC109075812,LOC10…	0.00571845
Met	Biological process	regulation of Rho protein signal transduction	GO:0035023	9	6.50451e-05	2.85127	18	160	1152	29197	LOC122134782,LOC122134781,LOC109079314,tnfaip1,LOC109046258,LOC109053821,LOC109053820,LOC109053839,LOC109053842,LOC122149251,LOC109045978,LOC122134736,LOC122134735,LOC122134738,LOC122134737,LOC122134739,LOC122134734,LOC122134740,	0.00814761
Met	Biological process	thrombin-activated receptor signaling pathway	GO:0070493	7	8.96381e-05	7.60339	6	20	1152	29197	LOC109046258,LOC109053821,LOC109053820,LOC109053839,LOC109053842,LOC109045978,	0.0107603
Met	Biological process	cell-matrix adhesion	GO:0007160	5	0.000140511	2.77973	17	155	1152	29197	LOC109085634,LOC109054574,LOC109053172,LOC109082501,LOC109105281,zgc:112964,LOC109085881,itgb6,LOC109046235,LOC109046234,LOC109046694,itga6a,LOC109045415,LOC109046820,LOC109069854,vwa2,LOC109099234,	0.0161925
Met	Biological process	cell activation	GO:0001775	3	0.000181206	2.14516	27	319	1152	29197	LOC109113773,LOC109104808,LOC109089169,LOC122149036,LOC122138882,LOC109113820,LOC109111643,LOC109092003,LOC109068097,LOC109061012,LOC109076571,LOC122136780,LOC109069727,LOC109081878,LOC109048074,LOC109107207,LOC109095323,LOC109095325,LOC109111908,LOC109060249,fgl1,zgc:194627,il15l,LOC109056158,LOC109094894,LOC122145819,LOC122139135,	0.0200791
Met	Biological process	G protein-coupled receptor signaling pathway	GO:0007186	6	0.000241786	1.39605	110	1997	1152	29197	LOC109102292,parapinopsinb,mtnr1ab,LOC122134782,LOC122134781,LOC122147636,LOC109089661,LOC109104410,LOC109110250,LOC109110252,LOC109069993,LOC109094951,LOC109101325,LOC109110238,LOC109110242,LOC109106139,LOC109049583,LOC109049581,LOC109049580,LOC109061629,LOC109047002,LOC109053722,LOC109053723,LOC109099976,LOC109104510,LOC109102337,LOC109089743,LOC109088402,si:ch211-213o11.11,LOC109102745,LOC1091…	0.0257995
Met	Biological process	iron ion transport	GO:0006826	9	0.000278349	4.1473	9	55	1152	29197	LOC109054930,LOC122136542,LOC109058847,LOC109080092,LOC109080096,LOC109080089,LOC109080076,LOC109075521,LOC109084530,	0.0286402
Met	Biological process	positive regulation of blood coagulation	GO:0030194	9	0.000287715	7.92019	5	16	1152	29197	LOC109046258,LOC109053839,LOC109053842,LOC109081878,LOC109045978,	0.028583
Met	Biological process	positive regulation of coagulation	GO:0050820	6	0.000287715	7.92019	5	16	1152	29197	LOC109046258,LOC109053839,LOC109053842,LOC109081878,LOC109045978,	0.028583
Met	Biological process	positive regulation of hemostasis	GO:1900048	6	0.000287715	7.92019	5	16	1152	29197	LOC109046258,LOC109053839,LOC109053842,LOC109081878,LOC109045978,	0.028583
Met	Biological process	cellular response to organic cyclic compound	GO:0071407	5	0.000294411	3.27027	12	93	1152	29197	LOC109110250,LOC109110252,LOC109110238,LOC109110242,LOC109060192,gnb5a,pck2,LOC109061832,gnaq,drd4a,nsg2,LOC109056157,	0.0265062
Met	Biological process	response to xenobiotic stimulus	GO:0009410	4	0.000393633	4.40776	8	46	1152	29197	LOC109056246,LOC109072761,LOC109056289,LOC109072776,LOC109061373,LOC109061425,LOC109061403,LOC109104339,	0.0343653
Met	Biological process	cellular response to xenobiotic stimulus	GO:0071466	5	0.000393633	4.40776	8	46	1152	29197	LOC109056246,LOC109072761,LOC109056289,LOC109072776,LOC109061373,LOC109061425,LOC109061403,LOC109104339,	0.0343653
Met	Biological process	xenobiotic metabolic process	GO:0006805	4	0.000393633	4.40776	8	46	1152	29197	LOC109056246,LOC109072761,LOC109056289,LOC109072776,LOC109061373,LOC109061425,LOC109061403,LOC109104339,	0.0343653
Phe	Molecular function	olfactory receptor activity	GO:0004984	5	1.4598e-07	5.38909	15	153	575	31607	LOC109105517,LOC109089374,LOC109047145,or64a1,LOC109085523,LOC122139757,LOC122139756,LOC122139755,LOC122139903,LOC122139902,LOC109068791,LOC109068790,LOC109068789,LOC109049258,LOC109090051,	0.000108317
Phe	Molecular function	hormone receptor binding	GO:0051427	5	5.90242e-06	9.86618	7	39	575	31607	LOC109077437,LOC109094729,LOC109094492,gnao1b,LOC109094663,LOC109094664,LOC109094665,	0.0021898
Phe	Molecular function	UDP phosphatase activity	GO:0045134	8	1.01109e-05	16.1673	5	17	575	31607	entpd5b,LOC109056659,LOC109090598,entpd2a.2,LOC109061149,	0.00250077
Phe	Molecular function	GDP phosphatase activity	GO:0004382	8	1.01109e-05	16.1673	5	17	575	31607	entpd5b,LOC109056659,LOC109090598,entpd2a.2,LOC109061149,	0.00250077
Phe	Molecular function	trace-amine receptor activity	GO:0001594	7	1.84742e-05	6.03315	9	82	575	31607	LOC109061240,LOC109061247,LOC109107078,LOC122141116,LOC109092302,LOC109092299,LOC122140973,LOC109074478,LOC109089510,	0.00274157
Phe	Molecular function	nucleoside diphosphate phosphatase activity	GO:0017110	7	6.25059e-05	11.4518	5	24	575	31607	entpd5b,LOC109056659,LOC109090598,entpd2a.2,LOC109061149,	0.0077299
Phe	Molecular function	acetyltransferase activity	GO:0016407	6	7.11667e-05	4.58072	10	120	575	31607	LOC122138745,LOC109093058,LOC109100003,kat6a,LOC109061332,LOC122138678,LOC122138670,dlat,LOC109061963,acat1,	0.00754367
Phe	Molecular function	histone acetyltransferase activity	GO:0004402	10	0.000676355	7.04727	5	39	575	31607	LOC109093058,kat6a,LOC109061332,LOC122138678,LOC122138670,	0.0418213
[truncated: 209 more rows]

## Sheet: Table S8
Gene	Trait	Trait_number	Name	Gene Type
[truncated: 9,046 more rows]

[truncated: 7 more sheets: Table S9, Table S10, Table S11, Table S12, Table S13, Table S14, Table S15]
